# Supplementary material for: Acute sleep fragmentation does not alter pro-inflammatory cytokine gene expression in brain or peripheral tissues of leptin-deficient mice
Source: PeerJ. 2018 Feb 19;6:e4423. doi: 10.7717/peerj.4423 (PMC5822834; doi:10.7717/peerj.4423)
Supplement: Supplemental Information 5 [file peerj-06-4423-s005.xlsx]

## Sheet: Jennie OB Brain IL-1B Study 12.
Plate Name: Jennie OB Brain IL1B Plate1 11.16.14
Detector	Reporter		Start	End	Threshold								IL1
IL1 Mouse	FAM		3	15	0.2								std1	5	25.4463
Well	SampleName		Ct	Average CT	x for IL1	x for 18s	delta sample	delta calibrator	relative expression		delta-delta	Fold difference	std2	0.5	29.0555
1	S1		25.9151	25.4463	4.58488	5.4171			0.84637				std3	0.05	32.6018
2	S1		24.9776										std4	0.005	36.9576
3	1	OBSD1 HYP1	36.3801	35.4801	0.0106351	79.5934	22.352	22.8519	0.000133618		-0.4999	1.41412	std5	0.0005
4	1	OBSD1 HYP1	34.5801
5	2	OBSD1 PRE1	35.8432	35.4852	0.0106027	85.3165			0.000124275
6	2	OBSD1 PRE1	35.1271
7	3	OBSD1 HIP1	36.3874	35.8163	0.00867894	79.113			0.000109703
8	3	OBSD1 HIP1	35.2452
9	4	OBSD1 HYP2	34.3943	33.9993	0.0260352	90.2058	21.0625	23.0432	0.000288619		-1.9807	3.94685
10	4	OBSD1 HYP2	33.6043
11	5	OBSD1 PRE2	36.0575	35.6062	0.00985446	80.8666			0.000121861
12	5	OBSD1 PRE2	35.1549
13	S2		29.7843	29.0555	0.517208	0.473388			1.09257
14	S2		28.3267
15	6	OBSD1 HIP2	34.5362	34.1638	0.0235697	81.4429			0.000289402
16	6	OBSD1 HIP2	33.7915
17	7	OBC1 HYP1	36.5051	36.3927	0.00612501	56.8795			0.000107684
18	7	OBC1 HYP1	36.2804
19	8	OBC1 PRE1	34.4473	34.571	0.0184262	81.1237			0.000227136
20	8	OBC1 PRE1	34.6948
21	9	OBC1 HIP1	35.0246	34.7425	0.0166118	77.3518			0.000214756
22	9	OBC1 HIP1	34.4604
23	10	OBC1 HYP2	34.9604	34.9847	0.0143486	86.9256			0.000165067
24	10	OBC1 HYP2	35.0091
25	S3		33.1588	32.6018	0.0606027	0.0462335			1.3108
26	S3		32.0449
27	11	OBC1 PRE2	35.0817	35.0455	0.0138307	83.8194			0.000165006
28	11	OBC1 PRE2	35.0094
29	12	OBC1 HIP2	35.5138	34.8454	0.0156094	70.8318			0.000220372
30	12	OBC1 HIP2	34.1771
31	25	OBSD2 HYP5	34.8825	34.5431	0.0187407	92.8867	21.651	23.0879	0.000201759		-1.43695	2.70748
32	25	OBSD2 HYP5	34.2036
33	26	OBSD2 PRE5	32.6964	32.4126	0.067947	92.1782			0.000737127
34	26	OBSD2 PRE5	32.1289
35	27	OBSD2 HIP5	33.9766	33.5673	0.0338048	86.8062			0.000389428
36	27	OBSD2 HIP5	33.1581
37	S4		37.3784	36.9576	0.00435304	0.0208701			0.208578
38	S4		36.5368
39	28	OBSD2 HYP6	34.0942	33.5915	0.0333148	80.8454	20.4873	22.8758	0.00041208		-2.3885	5.23613
40	28	OBSD2 HYP6	33.0888
41	29	OBSD2 PRE6	35.1171	34.9575	0.0145865	85.0767			0.000171451
42	29	OBSD2 PRE6	34.798
43	30	OBSD2 HIP6	34.7201	33.9533	0.0267694	73.8301			0.000362581
44	30	OBSD2 HIP6	33.1865
45	31	OBC2 HYP5	35.6109	35.4296	0.0109645	87.5021			0.000125306
46	31	OBC2 HYP5	35.2484
47	32	OBC2 ORE5	35.3891	34.7657	0.0163809	86.8943			0.000188515
48	32	OBC2 PRE5	34.1422
49	S5					0.000528163			0
50	S5
51	33	OBC2 HIP5	34.6581	34.3882	0.02058	87.8147			0.000234357
52	33	OBC2 HIP5	34.1183
53	34	OBC2 HYP6				0.0427359			0
54	34	OBC2 HYP6
55	35	OBC2 PRE6	35.4997	35.248	0.012237	86.4236			0.000141593
56	35	OBC2 PRE6	34.9964
57	36	OBC2 HIP6	34.2993	34.5381	0.0187969	92.9019			0.000202331
58	36	OBC2 HIP6	34.7769
59	49	SD1 HYP4	35.8473	35.6932	0.0093498	83.9732			0.000111343
60	49	SD1 HYP4	35.539
61	50	SD1 PRE4	36.0876	35.5357	0.0102836	78.2351			0.000131445
62	50	SD1 PRE4	34.9838
63	51	SD1 HIP4	35.7425	35.1313	0.0131319	85.3165			0.00015392
64	51	SD1 HIP4	34.5201
65	52	C2 HYP1	37.4224	36.5735	0.00549111	81.8222			6.71103e-05
66	52	C2 HYP1	35.7245
67	53	C2 PRE1	36.4692	36.6001	0.00540334	49.3394			0.000109514
68	53	C2 PRE1	36.731
69	54	C2 HIP1	35.3587	35.2336	0.0123443	63.9572			0.000193009
70	54	C2 HIP1	35.1085
71	55	C2 HYP2	36.1592	36.2426	0.00670706	64.3371			0.000104249
72	55	C2 HYP2	36.326
73	56	C2 PRE2	36.4198	36.7599	0.00490573	62.3474			7.86837e-05
74	56	C2 PRE2	37.1
75	57	C2 HIP2	35.3608	35.1758	0.0127829	73.8277			0.000173146
76	57	C2 HIP2	34.9909
77	58	C2 HYP3	36.2519	36.0382	0.00758953	67.3552			0.000112679
78	58	C2 HYP3	35.8244
79	59	C2 PRE3	35.1227	35.2031	0.0125745	84.2925			0.000149176
80	59	C2 PRE3	35.2834
81	60	C2 HIP3	36.0931	35.8728	0.00838748	59.9467			0.000139916
82	60	C2 HIP3	35.6525
83	73	SD3 HYP4	34.9276	34.503	0.0192001	81.4642			0.000235687
84	73	SD3 HYP4	34.0784
85	74	SD3 PRE4	35.5834	35.0236	0.0140155	72.5228			0.000193256
86	74	SD3 PRE4	34.4638
87	75	SD3 HIP4	35.8768	35.6987	0.00931876	71.9578			0.000129503
88	75	SD3 HIP4	35.5205
89	76	C3 HYP1	36.1162	35.7753	0.00889676	67.3266			0.000132143
90	76	C3 HYP1	35.4344
91	77	C3 PRE1	35.5844	35.3267	0.0116687	80.5523			0.000144858
92	77	C3 PRE1	35.069
93	78	C3 HIP1		36.8958	0.00451877	45.9514			9.83379e-05
94	78	C3 HIP1	36.8958
95	79	C3 HYP2	35.8869	35.4522	0.0108164	81.2034			0.000133201
96	79	C3 HYP2	35.0174
Plate Name: Jennie OB Brain IL1B Plate1 11.16.14
Detector	Reporter		Start		Threshold								18s
18S Mouse	VIC		3		0.2								std1	5	17.2343
Well	SampleName		Ct	Average CT	x for 18s								std2	0.5	20.9587
1	S1		18.1223	17.2343	5.4171								std3	0.05	24.5132
2	S1		16.3464										std4	0.005
3	1	OBSD1 HYP1	13.3429	13.128	79.5934								std5	0.0005	31.3465
4	1	OBSD1 HYP1	12.9132
5	2	OBSD1 PRE1	13.1365	13.022	85.3165
6	2	OBSD1 PRE1	12.9074
7	3	OBSD1 HIP1	13.254	13.1373	79.113
8	3	OBSD1 HIP1	13.0206
9	4	OBSD1 HYP2	13.0282	12.9368	90.2058
10	4	OBSD1 HYP2	12.8454
11	5	OBSD1 PRE2	13.1569	13.1038	80.8666
12	5	OBSD1 PRE2	13.0507
13	S2		21.6399	20.9587	0.473388
14	S2		20.2775
15	6	OBSD1 HIP2	13.1971	13.093	81.4429
16	6	OBSD1 HIP2	12.9888
17	7	OBC1 HYP1	13.7542	13.6415	56.8795
18	7	OBC1 HYP1	13.5287
19	8	OBC1 PRE1	13.0933	13.0989	81.1237
20	8	OBC1 PRE1	13.1046
21	9	OBC1 HIP1	13.1788	13.1717	77.3518
22	9	OBC1 HIP1	13.1646
23	10	OBC1 HYP2	12.969	12.9934	86.9256
24	10	OBC1 HYP2	13.0178
25	S3		24.9461	24.5132	0.0462335
26	S3		24.0802
27	11	OBC1 PRE2	13.1489	13.049	83.8194
28	11	OBC1 PRE2	12.9491
29	12	OBC1 HIP2	13.5148	13.3062	70.8318
30	12	OBC1 HIP2	13.0977
31	25	OBSD2 HYP5	12.9459	12.8921	92.8867
32	25	OBSD2 HYP5	12.8382
33	26	OBSD2 PRE5	12.9328	12.9038	92.1782
34	26	OBSD2 PRE5	12.8747
35	27	OBSD2 HIP5	13.0347	12.9955	86.8062
36	27	OBSD2 HIP5	12.9563
37	S4		25.8645	25.7285	0.0208701
38	S4		25.5925
39	28	OBSD2 HYP6	13.2422	13.1042	80.8454
40	28	OBSD2 HYP6	12.9662
41	29	OBSD2 PRE6	13.049	13.0263	85.0767
42	29	OBSD2 PRE6	13.0035
43	30	OBSD2 HIP6	13.5516	13.2429	73.8301
44	30	OBSD2 HIP6	12.9342
45	31	OBC2 HYP5	13.0624	12.9833	87.5021
46	31	OBC2 HYP5	12.9042
47	32	OBC2 ORE5	13.0835	12.994	86.8943
48	32	OBC2 PRE5	12.9044
49	S5		30.8016	31.3465	0.000528163
50	S5		31.8913
51	33	OBC2 HIP5	13.0728	12.9779	87.8147
52	33	OBC2 HIP5	12.8829
53	34	OBC2 HYP6	25.8042	24.6334	0.0427359
54	34	OBC2 HYP6	23.4625
55	35	OBC2 PRE6	13.0464	13.0023	86.4236
56	35	OBC2 PRE6	12.9581
57	36	OBC2 HIP6	12.9321	12.8918	92.9019
58	36	OBC2 HIP6	12.8515
59	49	SD1 HYP4	13.0877	13.0462	83.9732
60	49	SD1 HYP4	13.0047
61	50	SD1 PRE4	13.2148	13.1544	78.2351
62	50	SD1 PRE4	13.0939
63	51	SD1 HIP4	13.088	13.022	85.3165
64	51	SD1 HIP4	12.9559
65	52	C2 HYP1	13.1614	13.0859	81.8222
66	52	C2 HYP1	13.0103
67	53	C2 PRE1	13.097	13.8588	49.3394
68	53	C2 PRE1	14.6205
69	54	C2 HIP1	13.5878	13.4623	63.9572
70	54	C2 HIP1	13.3367
71	55	C2 HYP2	13.5118	13.4532	64.3371
72	55	C2 HYP2	13.3946
73	56	C2 PRE2	13.58	13.5012	62.3474
74	56	C2 PRE2	13.4224
75	57	C2 HIP2	13.2961	13.243	73.8277
76	57	C2 HIP2	13.1898
77	58	C2 HYP3	13.4822	13.3832	67.3552
78	58	C2 HYP3	13.2841
79	59	C2 PRE3	13.1102	13.0404	84.2925
80	59	C2 PRE3	12.9706
81	60	C2 HIP3	13.6721	13.5612	59.9467
82	60	C2 HIP3	13.4503
83	73	SD3 HYP4	13.1384	13.0925	81.4642
84	73	SD3 HYP4	13.0467
85	74	SD3 PRE4	13.4147	13.2702	72.5228
86	74	SD3 PRE4	13.1257
87	75	SD3 HIP4	13.369	13.2821	71.9578
88	75	SD3 HIP4	13.1953
89	76	C3 HYP1	13.4357	13.3838	67.3266
90	76	C3 HYP1	13.3319
91	77	C3 PRE1	13.1153	13.1098	80.5523
92	77	C3 PRE1	13.1042
93	78	C3 HIP1	14.122	13.9674	45.9514
94	78	C3 HIP1	13.8129
95	79	C3 HYP2	13.1065	13.0975	81.2034
96	79	C3 HYP2	13.0884
Plate Name: Jennie OB Brain IL1B Plate2 11.17.14
Detector	Reporter		Start
IL1 Mouse	FAM		3
Well	SampleName		Ct	Average CT	x for IL1	x for 18s			relative expression				IL1
1	S1		25.3871	24.9971	5.0245	5.45349			0.921337				std1	5	24.9971
2	S1		24.6072										std2	0.5	28.8848
3	13	OB C1 HYP3	34.7261	34.6704	0.0116738	69.6657			0.000167569				std3	0.05	31.9611
4	13	OBC1 HYP3	34.6147										std4	0.005	36.2105
5	14	OBC1 PRE3	34.2457	33.9239	0.0186412	62.8989			0.000296367				std5	0.0005
6	14	OBC1 PRE3	33.6021
7	15	OBC1 HIP3	34.5978	34.397	0.0138566	62.8584			0.000220441
8	15	OBC1 HIP3	34.1962
9	16	OBC1 HYP4	36.1253	35.6935	0.00614664	9.67893			0.000635054
10	16	OBC1 HYP4	35.2617
11	17	OBC1 PRE4	34.3848	34.3994	0.0138357	64.4111			0.000214803
12	17	OBC1 PRE4	34.414
13	S2		29.7407	28.8848	0.439094	0.399543			1.09899
14	S2		28.0288
15	18	OBC1 HIP4	35.2845	35.0713	0.00907932	54.289			0.000167241
16	18	OBC1 HIP4	34.8581
17	19	OBSD2 HYP3	33.5976	33.4857	0.0245344	74.6033			0.000328864
18	19	OBSD2 HYP3	33.3739
19	20	OBSD2 PRE3	33.7179	34.0341	0.0173962	73.3095			0.000237298
20	20	OBSD2 PRE3	34.3504
21	21	OBSD2 HIP3	33.5314	33.8529	0.0194903	68.0427			0.000286443
22	21	OBSD2 HIP3	34.1743
23	22	OBSD2 HYP4	35.7729	35.4925	0.00697237	65.0508			0.000107184
24	22	OBSD2 HYP4	35.212
25	S3		32.4478	31.9611	0.0638137	0.0509559			1.25233
26	S3		31.4744
27	23	OBSD2 PRE4	32.202	32.17	0.0559801	76.3196			0.000733496
28	23	OBSD2 PRE4	32.138
29	24	OBSD2 HIP4	34.4721	34.5053	0.0129465	71.111			0.000182061
30	24	OBSD2 HIP4	34.5386
31	37	OBC2 HYP7	34.1006	33.6242	0.0224945	71.4523			0.000314819
32	37	OBC2 HYP7	33.1478
33	38	OBC2 PRE7	33.7805	33.9083	0.0188238	70.7583			0.00026603
34	38	OBC2 PRE7	34.0362
35	39	OBC2 HIP7	33.4199	33.3991	0.0259049	78.4091			0.000330381
36	39	OBC2 HIP7	33.3782
37	S4		36.2516	36.2105	0.00444481	0.00665716			0.667673
38	S4		36.1695
39	40	SD1 HYP1	36.1105	35.5892	0.00656181	55.2523			0.000118761
40	40	SD1 HYP1	35.068
41	41	SD1 PRE1	33.6612	33.6437	0.0222212	67.905			0.00032724
42	41	SD1 PRE1	33.6262
43	42	SD1 HIP1	35.3037	34.9231	0.00996306	70.8844			0.000140554
44	42	SD1 HIP1	34.5426
45	43	SD1 HYP2	35.9536	35.2978	0.00787712	67.0311			0.000117514
46	43	SD1 HYP2	34.6421
47	44	SD1 PRE2	35.0874	34.7048	0.0114251	68.4091			0.000167011
48	44	SD1 PRE2	34.3221
49	S5					0.000423571			0
51	45	SD1 HIP2	35.3716	35.2283	0.0082282	65.1287			0.000126337
52	45	SD1 HIP2	35.085
53	46	SD1 HYP3	35.274	35.1596	0.00859035	63.6622			0.000134936
54	46	SD1 HYP3	35.0452
55	47	SD1 PRE3	34.861	34.677	0.0116256	60.9639			0.000190696
56	47	SD1 PRE3	34.493
57	48	SD1 HIP3	33.4994	33.3504	0.0267081	60.1461			0.000444053
58	48	SD1 HIP3	33.2013
59	61	C2 HYP4	35.1048	35.0635	0.00912383	44.7479			0.000203894
60	61	C2 HYP4	35.0222
61	62	C2 PRE4	37.4521	36.8282	0.0030178	27.9363			0.000108024
62	62	C2 PRE4	36.2042
63	63	C2 HIP4		39.927	0.000432434	41.7721			1.03522e-05
64	63	C2 HIP4	39.927
65	64	SD3 HYP1	36.0264	35.3648	0.00755356	44.061			0.000171434
66	64	SD3 HYP1	34.7031
67	65	SD3 PRE1	36.4156	36.4869	0.00373784	23.6911			0.000157774
68	65	SD3 PRE1	36.5581
69	66	SD3 HIP1	35.2396	34.8623	0.0103508	60.6076			0.000170784
70	66	SD3 HIP1	34.4849
71	67	SD3 HYP2	34.3262	34.0841	0.0168598	55.3898			0.000304385
72	67	SD3 HYP2	33.842
73	68	SD3 PRE2	34.1054	33.8007	0.0201381	55.2183			0.0003647
74	68	SD3 PRE2	33.496
75	69	SD3 HIP2	34.8003	34.4359	0.0135223	53.6974			0.000251824
76	69	SD3 HIP2	34.0716
77	70	SD3 HYP3	35.1782	35.1152	0.00883284	55.2981			0.000159731
78	70	SD3 HYP3	35.0522
79	71	SD3 PRE3	34.2794	34.1612	0.0160647	58.5415			0.000274416
80	71	SD3 PRE3	34.0429
81	72	SD3 HIP3	36.0923	35.2807	0.00796202	62.7889			0.000126806
82	72	SD3 HIP3	34.4692
83	80	C3 PRE2	34.0514	33.8732	0.0192432	51.9449			0.000370455
84	80	C3 PRE2	33.695
85	81	C3 HIP2	36.4642	35.5589	0.00668786	58.4481			0.000114424
86	81	C3 HIP2	34.6536
87	82	C3 HYP3	33.6814	33.2365	0.0286832	61.8118			0.000464042
88	82	C3 HYP3	32.7917
89	83	C3 PPRE3	32.436	32.4475	0.0470423	59.4852			0.000790823
90	83	C3 PRE3	32.4589
91	84	C3 HIP3	34.0862	34.0905	0.0167928	57.6676			0.0002912
92	84	C3 HIP3	34.0947
93	85	C3 HYP4	35.2363	34.8389	0.0105031	54.309			0.000193396
94	85	C3 HYP4	34.4416
95	86	C3 PRE4	34.9704	34.8886	0.0101812	52.2824			0.000194735
96	86	C3 PRE4	34.8068			52.2824
Plate Name: Jennie OB Brain IL1B Plate2 11.17.14
Detector	Reporter		Start		Threshold								18s
18S Mouse	VIC		3		0.2								std1	5	16.8958
Well	SampleName		Ct	Average CT	x for 18s								std2	0.5	21.1535
1	S1		17.3296	16.8958	5.45349								std3	0.05	24.5082
2	S1		16.462										std4	0.005	27.8237
3	13	OB C1 HYP3	12.7745	12.746	69.6657								std5	0.0005	32.3111
4	13	OBC1 HYP3	12.7175
5	14	OBC1 PRE3	12.911	12.9124	62.8989
6	14	OBC1 PRE3	12.9139
7	15	OBC1 HIP3	12.9069	12.9135	62.8584
8	15	OBC1 HIP3	12.9201
9	16	OBC1 HYP4	16.0946	15.9612	9.67893
10	16	OBC1 HYP4	15.8279
11	17	OBC1 PRE4	12.902	12.8737	64.4111
12	17	OBC1 PRE4	12.8455
13	S2		22.0573	21.1535	0.399543
14	S2		20.2497
15	18	OBC1 HIP4	13.2013	13.1522	54.289
16	18	OBC1 HIP4	13.1032
17	19	OBSD2 HYP3	12.6371	12.6345	74.6033
18	19	OBSD2 HYP3	12.6318
19	20	OBSD2 PRE3	12.6764	12.6629	73.3095
20	20	OBSD2 PRE3	12.6495
21	21	OBSD2 HIP3	12.7499	12.7844	68.0427
22	21	OBSD2 HIP3	12.8189
23	22	OBSD2 HYP4	12.8286	12.8576	65.0508
24	22	OBSD2 HYP4	12.8867
25	S3		24.9468	24.5082	0.0509559
26	S3		24.0696
27	23	OBSD2 PRE4	12.5986	12.5974	76.3196
28	23	OBSD2 PRE4	12.5962
29	24	OBSD2 HIP4	12.7194	12.7126	71.111
30	24	OBSD2 HIP4	12.7057
31	37	OBC2 HYP7	12.7397	12.7048	71.4523
32	37	OBC2 HYP7	12.6698
33	38	OBC2 PRE7	12.7471	12.7206	70.7583
34	38	OBC2 PRE7	12.6942
35	39	OBC2 HIP7	12.5658	12.5534	78.4091
36	39	OBC2 HIP7	12.541
37	S4		28.0259	27.8237	0.00665716
38	S4		27.6214
39	40	SD1 HYP1	13.1877	13.1236	55.2523
40	40	SD1 HYP1	13.0595
41	41	SD1 PRE1	12.7661	12.7877	67.905
42	41	SD1 PRE1	12.8093
43	42	SD1 HIP1	12.8206	12.7178	70.8844
44	42	SD1 HIP1	12.6149
45	43	SD1 HYP2	12.9057	12.8088	67.0311
46	43	SD1 HYP2	12.7119
47	44	SD1 PRE2	12.8219	12.7756	68.4091
48	44	SD1 PRE2	12.7294
49	S5		32.3111	32.3111	0.000423571
51	45	SD1 HIP2	12.9762
52	45	SD1 HIP2	12.7731	12.8557	65.1287
53	46	SD1 HYP3	12.9383
54	46	SD1 HYP3	12.65	12.8928	63.6622
55	47	SD1 PRE3	13.1356
56	47	SD1 PRE3	13.0366	12.9634	60.9639
57	48	SD1 HIP3	12.8901
58	48	SD1 HIP3	12.8412	12.9854	60.1461
59	61	C2 HYP4	13.1295
60	61	C2 HYP4	13.1221	13.4671	44.7479
61	62	C2 PRE4	13.8121
62	62	C2 PRE4	13.6925	14.2346	27.9363
63	63	C2 HIP4	14.7766
64	63	C2 HIP4	14.0715	13.5792	41.7721
65	64	SD3 HYP1	13.0869
66	64	SD3 HYP1	12.9663	13.4923	44.061
67	65	SD3 PRE1	14.0183
68	65	SD3 PRE1	15.7444	14.503	23.6911
69	66	SD3 HIP1	13.2617
70	66	SD3 HIP1	12.8821	12.9729	60.6076
71	67	SD3 HYP2	13.0637
72	67	SD3 HYP2	12.9876	13.1196	55.3898
73	68	SD3 PRE2	13.2515
74	68	SD3 PRE2	13.045	13.1246	55.2183
75	69	SD3 HIP2	13.2042
76	69	SD3 HIP2	13.0128	13.1701	53.6974
77	70	SD3 HYP3	13.3274
78	70	SD3 HYP3	13.2078	13.1223	55.2981
79	71	SD3 PRE3	13.0367
80	71	SD3 PRE3	12.9591	13.0294	58.5415
81	72	SD3 HIP3	13.0997
82	72	SD3 HIP3	12.76	12.9153	62.7889
83	80	C3 PRE2	13.0706
84	80	C3 PRE2	12.9472	13.2241	51.9449
85	81	C3 HIP2	13.5011
86	81	C3 HIP2	13.0043	13.032	58.4481
87	82	C3 HYP3	13.0597
88	82	C3 HYP3	12.9154	12.9409	61.8118
89	83	C3 PPRE3	12.9663
90	83	C3 PRE3	12.9771	13.0034	59.4852
91	84	C3 HIP3	13.0296
92	84	C3 HIP3	13.0511	13.0539	57.6676
93	85	C3 HYP4	13.0567
94	85	C3 HYP4	13.0514	13.1517	54.309
95	86	C3 PRE4	13.2519
96	86	C3 PRE4	13.2136	13.2136	52.2824
Plate Name: Jennie IL-1B Brain and Periphery Plate 3 12.3.14													IL1
Detector	Reporter		Start		Threshold								std1	5	26.7464
IL1 Mouse	FAM		3		0.2								std2	0.5	31.0567
Well	SampleName		Ct	Average CT	x for IL1	x for 18s			relative expression				std3	0.05	34.9129
51	B88	OBSD3 HYP7	33.8183	34.093	0.0748702	59.0302			0.00126834				std4	0.005	38.558
52	B88	OBSD3 HYP7	34.3676										std5	0.0005
53	B89	OBSD3 PRE7	34.5525	34.8417	0.0482726	55.8029			0.000865055
54	B89	OBSD3 PRE7	35.1309
55	B90	OBSD3 HIP7	35.1032	34.855	0.0478991	47.3875			0.0010108
56	B90	OBSD3 HIP7	34.6067
57	B91	OBSD3 HYP8	36.04	35.7057	0.0290906	51.4297			0.000565638
58	B91	OBSD3 HYP8	35.3714
59	B92	OBSD3 PRE8	36.3937	35.8287	0.0270671	51.7075			0.000523465
60	B92	OBSD3 PRE8	35.2637
61	B93	OBSD3 HIP8	36.0581	35.8154	0.0272781	51.2406			0.000532353
62	B93	OBSD3 HIP8	35.5728
63	B94	OBSD3 HYP9	36.0479	35.7453	0.0284232	51.1154			0.000556058
64	B94	OBSD3 HYP9	35.4427
65	B95	OBSD3 PRE9	35.3801	35.1065	0.0413312	55.8479			0.000740068
66	B95	OBSD3 PRE9	34.833
67	B96	OBSD3 HIP9	33.9188	34.507	0.0587378	32.9967			0.00178011
68	B96	OBSD3 HIP9	35.0951
69	B97	OBC3 HYP8	34.5199	34.5453	0.0574305	50.8298			0.00112986
70	B97	OBC3 HYP8	34.5708
71	B98	OBC3 PRE8	34.9441	34.7983	0.0495149	53.3384			0.000928317
72	B98	OBC3 PRE8	34.6526
73	B99	OBC3 HIP8	37.5296	36.8246	0.0150983	41.4886			0.000363915
74	B99	OBC3 HIP8	36.1195
75	B100	OBC3 HYP9	34.7269	34.7856	0.0498879	48.2252			0.00103448
76	B100	OBC3 HYP9	34.8442
77	B101	OBC3 PRE9	34.8108	34.7079	0.0522095	52.0239			0.00100357
78	B101	OBC3 PRE9	34.6051
79	B102	OBC3 HIP9	34.3833	34.3179	0.0656192	45.2764			0.0014493
80	B102	OBC3 HIP9	34.2526
81	B55	C2 HYP2	37.9849	37.3103	0.0113572	43.524			0.000260942
82	B55	C2 HYP2	36.6357
		S1	27.0624	26.7464	5.5528	5.82757			0.95285
		S1	26.4304
		S2	31.6136	31.0567	0.443871	0.525174			0.845187
		S2	30.4997
		S3	35.16	34.9129	0.0462994	0.0338687			1.36703
		S3	34.6658
		S4		38.558	0.00546571	0.00508566			1.07473
		S4	38.558
						0.000592545
Plate Name: Jennie IL-1B Brain and Periphery Plate 3 12.3.14													18s
Detector	Reporter		Start										std1	5	16.6574
18S Mouse	VIC		3										std2	0.5	20.5441
Well	SampleName		Ct	Average Ct	x for 18s								std3	0.05	24.9712
51	B88	OBSD3 HYP7	12.9382	12.918	59.0302								std4	0.005	28.0333
52	B88	OBSD3 HYP7	12.8977										std5	0.0005	31.5052
53	B89	OBSD3 PRE7	13.0167	13.0087	55.8029
54	B89	OBSD3 PRE7	13.0008
55	B90	OBSD3 HIP7	13.3956	13.2728	47.3875
56	B90	OBSD3 HIP7	13.1499
57	B91	OBSD3 HYP8	13.1996	13.1406	51.4297
58	B91	OBSD3 HYP8	13.0815
59	B92	OBSD3 PRE8	13.2652	13.1319	51.7075
60	B92	OBSD3 PRE8	12.9985
61	B93	OBSD3 HIP8	13.3127	13.1465	51.2406
62	B93	OBSD3 HIP8	12.9803
63	B94	OBSD3 HYP9	13.2364	13.1504	51.1154
64	B94	OBSD3 HYP9	13.0645
65	B95	OBSD3 PRE9	13.0419	13.0075	55.8479
66	B95	OBSD3 PRE9	12.973
67	B96	OBSD3 HIP9	13.26	13.8573	32.9967
68	B96	OBSD3 HIP9	14.4546
69	B97	OBC3 HYP8	13.1527	13.1595	50.8298
70	B97	OBC3 HYP8	13.1663
71	B98	OBC3 PRE8	13.1252	13.0817	53.3384
72	B98	OBC3 PRE8	13.0382
73	B99	OBC3 HIP8	13.5793	13.4874	41.4886
74	B99	OBC3 HIP8	13.3956
75	B100	OBC3 HYP9	13.2548	13.2445	48.2252
76	B100	OBC3 HYP9	13.2341
77	B101	OBC3 PRE9	13.2087	13.122	52.0239
78	B101	OBC3 PRE9	13.0353
79	B102	OBC3 HIP9	13.3592	13.3464	45.2764
80	B102	OBC3 HIP9	13.3335
81	B55	C2 HYP2	13.3998	13.4101	43.524
82	B55	C2 HYP2	13.4204
		S1	16.8757	16.6574	5.82757
		S1	16.4391
		S2	21.065	20.5441	0.525174
		S2	20.0232
		S3	25.6397	24.9712	0.0338687
		S3	24.3027
		S4	28.3377	28.0333	0.00508566
		S4	27.729
		S5	31.7392	31.5052	0.000592545
		S5	31.2712

## Sheet: group means
control				SD				OB control				OB SD				control				SD				OB control				OB SD
HYP	PRE	HIP		HYP	PRE	HIP		HYP	PRE	HIP		HYP	PRE	HIP		HYP	PRE	HIP		HYP	PRE	HIP		HYP	PRE	HIP		HYP	PRE	HIP
6.71103e-05	0.000109514	0.000193009		0.000118761	0.00032724	0.000140554		0.000107684	0.000227136	0.000214756		0.000133618	0.000124275	0.000109703		6.71103e-05	0.000109514	0.000193009		0.000118761	0.00032724	0.000140554		0.000107684	0.000227136	0.000214756		0.000133618	0.000124275	0.000109703
0.000104249	7.86837e-05	0.000173146		0.000117514		0.000126337		0.000165067	0.000165006	0.000220372			0.000121861	0.000289402		0.000104249	7.86837e-05	0.000173146		0.000117514		0.000126337		0.000165067	0.000165006	0.000220372			0.000121861	0.000289402
0.000260942	0.000149176	0.000139916		0.000134936	0.000190696	0.000444053		NA	0.000296367	0.000220441		0.000328864	0.000237298	0.000286443		0.000260942	0.000149176	0.000139916		0.000134936	0.000190696	0.000444053		NA	0.000296367	0.000220441		0.000328864	0.000237298	0.000286443
0.000112679	0.000108024	1.03522e-05		0.000111343	0.000131445	0.00015392		0.000635054	0.000214803	0.000167241		0.000107184	0.000733496	0.000182061		0.000112679	0.000108024	1.03522e-05		0.000111343	0.000131445	0.00015392		0.000635054	0.000214803	0.000167241		0.000107184	0.000733496	0.000182061
0.000203894		9.83379e-05		0.000171434	0.000157774	0.000170784		0.000125306		0.000234357		0.000201759	0.000737127	0.000389428		0.000203894		9.83379e-05		0.000171434	0.000157774	0.000170784		0.000125306		0.000234357		0.000201759	0.000737127	0.000389428
0.000132143	0.000144858	0.000114424			0.0003647	0.000251824		NA	0.000141593	0.000202331		0.00041208	0.000171451	0.000362581		0.000132143	0.000144858	0.000114424			0.0003647	0.000251824		NA	0.000141593	0.000202331		0.00041208	0.000171451	0.000362581
0.000133201	0.000370455	0.0002912		0.000159731	0.000274416	0.000126806		0.000314819	0.00026603	0.000330381		0.00126834	0.000865055	0.0010108		0.000133201	0.000370455	0.0002912		0.000159731	0.000274416	0.000126806		0.000314819	0.00026603	0.000330381		0.00126834	0.000865055	0.0010108
	0.000194735	NA		0.000235687	0.000193256	0.000129503		0.00112986	0.000928317	0.000363915		0.000565638	0.000523465	0.000532353			0.000194735	NA		0.000235687	0.000193256	0.000129503		0.00112986	0.000928317	0.000363915		0.000565638	0.000523465	0.000532353
0.000193396								0.00103448	0.00100357	0.0014493		0.000556058	0.000740068	0.00178011		0.000193396								0.00103448	0.00100357	0.0014493		0.000556058	0.000740068	0.00178011
0.225382	0.356328			0.205226	0.1412				0.109663			0.145105				control				SD				OB control				OB SD
																HYP	PRE	HIP		HYP	PRE	HIP		HYP	PRE	HIP		HYP	PRE	HIP
																0.44458	0.663719	1.32198		0.786746	1.98327	0.962696		0.713365	1.37658	1.47093		0.885172	0.753183	0.751391
																0.690608	0.476871	1.18593		0.778489		0.865325		1.09351	1.00004	1.5094			0.73855	1.9822
0.000150952	0.000165064	0.000145769		0.000149915	0.000234218	0.000192973		0.000501752	0.000405353	0.000378122		0.000446692	0.000472677	0.000549209		1.72864	0.904099	0.958326		0.893903	1.15574	3.04146			1.79617	1.50987		2.1786	1.43817	1.96194
																0.746457	0.654692	0.0709056		0.737603	0.796634	1.05425		4.20699	1.30184	1.14548		0.71005	4.44543	1.24699
																1.35072		0.673547		1.13569	0.956204	1.16976		0.830105		1.60519		1.33658	4.46744	2.66732
																0.8754	0.87793	0.783725			2.2103	1.72482			0.858138	1.38583		2.72988	1.0391	2.48343
																0.882408	2.24518	1.99452		1.05816	1.66313	0.868535		2.08556	1.6123	2.26289		8.40226	5.24276	6.92326
Standard Deviation								Standard Deviation									1.18021			1.56134	1.17125	0.887008		7.48488	5.62617	2.49257		3.74714	3.17251	3.64626
control				SD				OB control				OB SD				1.28117								6.85301	6.08223	9.92673		3.68368	4.48526	12.1925
6.32979e-05	9.79177e-05	8.73075e-05		4.40622e-05	8.87623e-05	0.00010962		0.000436154	0.000350112	0.000406569		0.000375987	0.000307529	0.000530723
																Average
Sample Size								Sample Size								0.999999	1.00039	0.99842		0.993132	1.4195	1.32173		3.32392	2.45668	2.58988		2.95917	2.86471	3.7617
8	7	7		7	7	8		7	8	9		8	9	9
																STD Dev
Standard Error								Standard Error								0.419325	0.593441	0.597997		0.291895	0.537954	0.750825		2.88936	2.12189	2.78472		2.49077	1.86381	3.63509
2.23792e-05	3.70094e-05	3.29991e-05		1.66539e-05	3.3549e-05	3.87567e-05		0.000164851	0.000123783	0.000135523		0.000132932	0.00010251	0.000176908		8	7	7		7	7	8		7	8	9		8	9	9
																SE
																0.148254	0.224299	0.226022		0.110326	0.203327	0.265457		1.09207	0.750201	0.92824		0.880621	0.621271	1.2117

## Sheet: graph
	control	HSF	OB control	OB HSF
Hypothalamus	0.000150952	0.000149915	0.000501752	0.000446692
Prefrontal Cortex	0.000165064	0.000234218	0.000405353	0.000472677
Hippocampus	0.000145769	0.000192973	0.000378122	0.000549209
	OB control	OB HSF
Hyp	0.000501752	0.000446692
Pre	0.000405353	0.000472677
Hip	0.000378122	0.000549209
Standard Error
	control	HSF	OB control	OB HSF
Hyp	2.23792e-05	1.66539e-05	0.000164851	0.000132932
Pre	3.70094e-05	3.3549e-05	0.000123783	0.00010251
Hip	3.29991e-05	3.87567e-05	0.000135523	0.000176908
	hyo	pre	hip
control	2.23792e-05	3.70094e-05	3.29991e-05
hsf	1.66539e-05	3.3549e-05	3.87567e-05
ob control	0.000164851	0.000123783	0.000135523
ob hsf	0.000132932	0.00010251	0.000176908
	HYP	PRE	HIP
control	0.999999	1.00039	0.99842
HSF	0.993132	1.4195	1.32173
OB control	3.32392	2.45668	2.58988
OB HSF	2.95917	2.86471	3.7617
	HYP	PRE	HIP
control	0.148254	0.224299	0.226022
HSF	0.110326	0.203327	0.265457
OB control	1.09207	0.750201	0.92824
OB HSF	0.880621	0.621271	1.2117

## Sheet: Sheet3
69	54	C2 HIP1	35.3587	35.2336	0.0123443	63.9572		0.000193009
70	54	C2 HIP1	35.1085
69	54	C2 HIP1	13.5878	13.4623	63.9572
70	54	C2 HIP1	13.3367
75	57	C2 HIP2	35.3608	35.1758	0.0127829	73.8277		0.000173146
76	57	C2 HIP2	34.9909
75	57	C2 HIP2	13.2961	13.243	73.8277
76	57	C2 HIP2	13.1898
81	60	C2 HIP3	36.0931	35.8728	0.00838748	59.9467		0.000139916
82	60	C2 HIP3	35.6525
81	60	C2 HIP3	13.6721	13.5612	59.9467
82	60	C2 HIP3	13.4503
63	63	C2 HIP4		39.927	0.000432434	41.7721		1.03522e-05
64	63	C2 HIP4	39.927
63	63	C2 HIP4	14.7766
64	63	C2 HIP4	14.0715	25.747	0.02382
65	52	C2 HYP1	37.4224	36.5735	0.00549111	81.8222		6.71103e-05
66	52	C2 HYP1	35.7245
65	52	C2 HYP1	13.1614	13.0859	81.8222
66	52	C2 HYP1	13.0103
71	55	C2 HYP2	36.1592	36.2426	0.00670706	64.3371		0.000104249
72	55	C2 HYP2	36.326
71	55	C2 HYP2	13.5118	13.4532	64.3371
72	55	C2 HYP2	13.3946
81	B55	C2 HYP2	37.9849	37.3103	0.0113572	43.524		0.000260942
82	B55	C2 HYP2	36.6357
77	58	C2 HYP3	36.2519	36.0382	0.00758953	67.3552		0.000112679
78	58	C2 HYP3	35.8244
77	58	C2 HYP3	13.4822	13.3832	67.3552
78	58	C2 HYP3	13.2841
59	61	C2 HYP4	35.1048	35.0635	0.00912383	44.7479		0.000203894
60	61	C2 HYP4	35.0222
59	61	C2 HYP4	13.1295
60	61	C2 HYP4	13.1221	24.7957	0.0427129
67	53	C2 PRE1	36.4692	36.6001	0.00540334	49.3394		0.000109514
68	53	C2 PRE1	36.731
67	53	C2 PRE1	13.097	13.8588	49.3394
68	53	C2 PRE1	14.6205
73	56	C2 PRE2	36.4198	36.7599	0.00490573	62.3474		7.86837e-05
74	56	C2 PRE2	37.1
73	56	C2 PRE2	13.58	13.5012	62.3474
74	56	C2 PRE2	13.4224
79	59	C2 PRE3	35.1227	35.2031	0.0125745	84.2925		0.000149176
80	59	C2 PRE3	35.2834
79	59	C2 PRE3	13.1102	13.0404	84.2925
80	59	C2 PRE3	12.9706
61	62	C2 PRE4	37.4521	36.8282	0.0030178	27.9363		0.000108024
62	62	C2 PRE4	36.2042
61	62	C2 PRE4	13.8121
62	62	C2 PRE4	13.6925	13.6925	38.9655
93	78	C3 HIP1		36.8958	0.00451877	45.9514		9.83379e-05
94	78	C3 HIP1	36.8958
93	78	C3 HIP1	14.122	13.9674	45.9514
94	78	C3 HIP1	13.8129
85	81	C3 HIP2	36.4642	35.5589	0.00668786	58.4481		0.000114424
86	81	C3 HIP2	34.6536
85	81	C3 HIP2	13.5011
86	81	C3 HIP2	13.0043	23.5452	0.0920277
91	84	C3 HIP3	34.0862	34.0905	0.0167928	57.6676		0.0002912
92	84	C3 HIP3	34.0947
91	84	C3 HIP3	13.0296
92	84	C3 HIP3	13.0511	24.5836	0.0486496
89	76	C3 HYP1	36.1162	35.7753	0.00889676	67.3266		0.000132143
90	76	C3 HYP1	35.4344
89	76	C3 HYP1	13.4357	13.3838	67.3266
90	76	C3 HYP1	13.3319
95	79	C3 HYP2	35.8869	35.4522	0.0108164	81.2034		0.000133201
96	79	C3 HYP2	35.0174
95	79	C3 HYP2	13.1065	13.0975	81.2034
96	79	C3 HYP2	13.0884
87	82	C3 HYP3	33.6814	23.3705	13.9313	61.8118		0.225382
87	82	C3 HYP3	13.0597
88	82	C3 HYP3	32.7917
88	82	C3 HYP3	12.9154	24.0758	0.0664446
93	85	C3 HYP4	35.2363	34.8389	0.0105031	54.309		0.000193396
94	85	C3 HYP4	34.4416
93	85	C3 HYP4	13.0567
94	85	C3 HYP4	13.0514	22.7437	0.150527
89	83	C3 PPRE3	32.436	22.7011	21.1963	59.4852		0.356328
89	83	C3 PPRE3	12.9663
91	77	C3 PRE1	35.5844	35.3267	0.0116687	80.5523		0.000144858
92	77	C3 PRE1	35.069
91	77	C3 PRE1	13.1153	13.1098	80.5523
92	77	C3 PRE1	13.1042
83	80	C3 PRE2	34.0514	33.8732	0.0192432	51.9449		0.000370455
84	80	C3 PRE2	33.695
83	80	C3 PRE2	13.0706
84	80	C3 PRE2	12.9472	22.7031	0.15433
90	83	C3 PRE3	32.4589
90	83	C3 PRE3	12.9771	23.9737	0.0707424
95	86	C3 PRE4	34.9704	34.8886	0.0101812	52.2824		0.000194735
96	86	C3 PRE4	34.8068			52.2824
95	86	C3 PRE4	13.2519
96	86	C3 PRE4	13.2136	23.9699	0.0709119
3	13	OB C1 HYP3	34.7261	23.7503	10.9797	69.6657		0.157606
3	13	OB C1 HYP3	12.7745	23.8995	0.0740391
21	9	OBC1 HIP1	35.0246	34.7425	0.0166118	77.3518		0.000214756
22	9	OBC1 HIP1	34.4604
21	9	OBC1 HIP1	13.1788	13.1717	77.3518
22	9	OBC1 HIP1	13.1646
29	12	OBC1 HIP2	35.5138	34.8454	0.0156094	70.8318		0.000220372
30	12	OBC1 HIP2	34.1771
29	12	OBC1 HIP2	13.5148	13.3062	70.8318
30	12	OBC1 HIP2	13.0977
7	15	OBC1 HIP3	34.5978	34.397	0.0138566	62.8584		0.000220441
8	15	OBC1 HIP3	34.1962
7	15	OBC1 HIP3	12.9069	12.9135	62.8584
8	15	OBC1 HIP3	12.9201
15	18	OBC1 HIP4	35.2845	35.0713	0.00907932	54.289		0.000167241
16	18	OBC1 HIP4	34.8581
15	18	OBC1 HIP4	13.2013	13.1522	54.289
16	18	OBC1 HIP4	13.1032
17	7	OBC1 HYP1	36.5051	36.3927	0.00612501	56.8795		0.000107684
18	7	OBC1 HYP1	36.2804
17	7	OBC1 HYP1	13.7542	13.6415	56.8795
18	7	OBC1 HYP1	13.5287
23	10	OBC1 HYP2	34.9604	34.9847	0.0143486	86.9256		0.000165067
24	10	OBC1 HYP2	35.0091
23	10	OBC1 HYP2	12.969	12.9934	86.9256
24	10	OBC1 HYP2	13.0178
4	13	OBC1 HYP3	34.6147
4	13	OBC1 HYP3	12.7175
9	16	OBC1 HYP4	36.1253	35.6935	0.00614664	9.67893		0.000635054
10	16	OBC1 HYP4	35.2617
9	16	OBC1 HYP4	16.0946	15.9612	9.67893
10	16	OBC1 HYP4	15.8279
19	8	OBC1 PRE1	34.4473	34.571	0.0184262	81.1237		0.000227136
20	8	OBC1 PRE1	34.6948
19	8	OBC1 PRE1	13.0933	13.0989	81.1237
20	8	OBC1 PRE1	13.1046
27	11	OBC1 PRE2	35.0817	35.0455	0.0138307	83.8194		0.000165006
28	11	OBC1 PRE2	35.0094
27	11	OBC1 PRE2	13.1489	13.049	83.8194
28	11	OBC1 PRE2	12.9491
5	14	OBC1 PRE3	34.2457	33.9239	0.0186412	62.8989		0.000296367
6	14	OBC1 PRE3	33.6021
5	14	OBC1 PRE3	12.911	12.9124	62.8989
6	14	OBC1 PRE3	12.9139
11	17	OBC1 PRE4	34.3848	34.3994	0.0138357	64.4111		0.000214803
12	17	OBC1 PRE4	34.414
11	17	OBC1 PRE4	12.902	12.8737	64.4111
12	17	OBC1 PRE4	12.8455
51	33	OBC2 HIP5	34.6581	34.3882	0.02058	87.8147		0.000234357
52	33	OBC2 HIP5	34.1183
51	33	OBC2 HIP5	13.0728	12.9779	87.8147
52	33	OBC2 HIP5	12.8829
57	36	OBC2 HIP6	34.2993	34.5381	0.0187969	92.9019		0.000202331
58	36	OBC2 HIP6	34.7769
57	36	OBC2 HIP6	12.9321	12.8918	92.9019
58	36	OBC2 HIP6	12.8515
35	39	OBC2 HIP7	33.4199	33.3991	0.0259049	78.4091		0.000330381
36	39	OBC2 HIP7	33.3782
35	39	OBC2 HIP7	12.5658	12.5534	78.4091
36	39	OBC2 HIP7	12.541
45	31	OBC2 HYP5	35.6109	35.4296	0.0109645	87.5021		0.000125306
46	31	OBC2 HYP5	35.2484
45	31	OBC2 HYP5	13.0624	12.9833	87.5021
46	31	OBC2 HYP5	12.9042
53	34	OBC2 HYP6				0.0427359		0
54	34	OBC2 HYP6
53	34	OBC2 HYP6	25.8042	24.6334	0.0427359
54	34	OBC2 HYP6	23.4625
31	37	OBC2 HYP7	34.1006	33.6242	0.0224945	71.4523		0.000314819
32	37	OBC2 HYP7	33.1478
31	37	OBC2 HYP7	12.7397	12.7048	71.4523
32	37	OBC2 HYP7	12.6698
47	32	OBC2 ORE5	35.3891	24.2363	9.52913	86.8943		0.109663
47	32	OBC2 ORE5	13.0835	23.6129	0.0833381
48	32	OBC2 PRE5	34.1422
48	32	OBC2 PRE5	12.9044
55	35	OBC2 PRE6	35.4997	35.248	0.012237	86.4236		0.000141593
56	35	OBC2 PRE6	34.9964
55	35	OBC2 PRE6	13.0464	13.0023	86.4236
56	35	OBC2 PRE6	12.9581
33	38	OBC2 PRE7	33.7805	33.9083	0.0188238	70.7583		0.00026603
34	38	OBC2 PRE7	34.0362
33	38	OBC2 PRE7	12.7471	12.7206	70.7583
34	38	OBC2 PRE7	12.6942
73	B99	OBC3 HIP8	37.5296	36.8246	0.0150983	41.4886		0.000363915
74	B99	OBC3 HIP8	36.1195
79	B102	OBC3 HIP9	34.3833	34.3179	0.0656192	45.2764		0.0014493
80	B102	OBC3 HIP9	34.2526
69	B97	OBC3 HYP8	34.5199	34.5453	0.0574305	50.8298		0.00112986
70	B97	OBC3 HYP8	34.5708
75	B100	OBC3 HYP9	34.7269	34.7856	0.0498879	48.2252		0.00103448
76	B100	OBC3 HYP9	34.8442
71	B98	OBC3 PRE8	34.9441	34.7983	0.0495149	53.3384		0.000928317
72	B98	OBC3 PRE8	34.6526
77	B101	OBC3 PRE9	34.8108	34.7079	0.0522095	52.0239		0.00100357
78	B101	OBC3 PRE9	34.6051
7	3	OBSD1 HIP1	36.3874	35.8163	0.00867894	79.113		0.000109703
8	3	OBSD1 HIP1	35.2452
7	3	OBSD1 HIP1	13.254	13.1373	79.113
8	3	OBSD1 HIP1	13.0206
15	6	OBSD1 HIP2	34.5362	34.1638	0.0235697	81.4429		0.000289402
16	6	OBSD1 HIP2	33.7915
15	6	OBSD1 HIP2	13.1971	13.093	81.4429
16	6	OBSD1 HIP2	12.9888
3	1	OBSD1 HYP1	36.3801	35.4801	0.0106351	79.5934		0.000133618
4	1	OBSD1 HYP1	34.5801
3	1	OBSD1 HYP1	13.3429	13.128	79.5934
4	1	OBSD1 HYP1	12.9132
9	4	OBSD1 HYP2	34.3943	23.7112	13.0893	90.2058		0.145105
9	4	OBSD1 HYP2	13.0282	23.3163	0.101192
10	4	OBSD1 HYP2	33.6043
10	4	OBSD1 HYP2	12.8454
5	2	OBSD1 PRE1	35.8432	35.4852	0.0106027	85.3165		0.000124275
6	2	OBSD1 PRE1	35.1271
5	2	OBSD1 PRE1	13.1365	13.022	85.3165
6	2	OBSD1 PRE1	12.9074
11	5	OBSD1 PRE2	36.0575	35.6062	0.00985446	80.8666		0.000121861
12	5	OBSD1 PRE2	35.1549
11	5	OBSD1 PRE2	13.1569	13.1038	80.8666
12	5	OBSD1 PRE2	13.0507
21	21	OBSD2 HIP3	33.5314	33.8529	0.0194903	68.0427		0.000286443
22	21	OBSD2 HIP3	34.1743
21	21	OBSD2 HIP3	12.7499	12.7844	68.0427
22	21	OBSD2 HIP3	12.8189
29	24	OBSD2 HIP4	34.4721	34.5053	0.0129465	71.111		0.000182061
30	24	OBSD2 HIP4	34.5386
29	24	OBSD2 HIP4	12.7194	12.7126	71.111
30	24	OBSD2 HIP4	12.7057
35	27	OBSD2 HIP5	33.9766	33.5673	0.0338048	86.8062		0.000389428
36	27	OBSD2 HIP5	33.1581
35	27	OBSD2 HIP5	13.0347	12.9955	86.8062
36	27	OBSD2 HIP5	12.9563
43	30	OBSD2 HIP6	34.7201	33.9533	0.0267694	73.8301		0.000362581
44	30	OBSD2 HIP6	33.1865
43	30	OBSD2 HIP6	13.5516	13.2429	73.8301
44	30	OBSD2 HIP6	12.9342
17	19	OBSD2 HYP3	33.5976	33.4857	0.0245344	74.6033		0.000328864
18	19	OBSD2 HYP3	33.3739
17	19	OBSD2 HYP3	12.6371	12.6345	74.6033
18	19	OBSD2 HYP3	12.6318
23	22	OBSD2 HYP4	35.7729	35.4925	0.00697237	65.0508		0.000107184
24	22	OBSD2 HYP4	35.212
23	22	OBSD2 HYP4	12.8286	12.8576	65.0508
24	22	OBSD2 HYP4	12.8867
31	25	OBSD2 HYP5	34.8825	34.5431	0.0187407	92.8867		0.000201759
32	25	OBSD2 HYP5	34.2036
31	25	OBSD2 HYP5	12.9459	12.8921	92.8867
32	25	OBSD2 HYP5	12.8382
39	28	OBSD2 HYP6	34.0942	33.5915	0.0333148	80.8454		0.00041208
40	28	OBSD2 HYP6	33.0888
39	28	OBSD2 HYP6	13.2422	13.1042	80.8454
40	28	OBSD2 HYP6	12.9662
19	20	OBSD2 PRE3	33.7179	34.0341	0.0173962	73.3095		0.000237298
20	20	OBSD2 PRE3	34.3504
19	20	OBSD2 PRE3	12.6764	12.6629	73.3095
20	20	OBSD2 PRE3	12.6495
27	23	OBSD2 PRE4	32.202	32.17	0.0559801	76.3196		0.000733496
28	23	OBSD2 PRE4	32.138
27	23	OBSD2 PRE4	12.5986	12.5974	76.3196
28	23	OBSD2 PRE4	12.5962
33	26	OBSD2 PRE5	32.6964	32.4126	0.067947	92.1782		0.000737127
34	26	OBSD2 PRE5	32.1289
33	26	OBSD2 PRE5	12.9328	12.9038	92.1782
34	26	OBSD2 PRE5	12.8747
41	29	OBSD2 PRE6	35.1171	34.9575	0.0145865	85.0767		0.000171451
42	29	OBSD2 PRE6	34.798
41	29	OBSD2 PRE6	13.049	13.0263	85.0767
42	29	OBSD2 PRE6	13.0035
55	B90	OBSD3 HIP7	35.1032	34.855	0.0478991	47.3875		0.0010108
56	B90	OBSD3 HIP7	34.6067
61	B93	OBSD3 HIP8	36.0581	35.8154	0.0272781	51.2406		0.000532353
62	B93	OBSD3 HIP8	35.5728
67	B96	OBSD3 HIP9	33.9188	34.507	0.0587378	32.9967		0.00178011
68	B96	OBSD3 HIP9	35.0951
51	B88	OBSD3 HYP7	33.8183	34.093	0.0748702	59.0302		0.00126834
52	B88	OBSD3 HYP7	34.3676
57	B91	OBSD3 HYP8	36.04	35.7057	0.0290906	51.4297		0.000565638
58	B91	OBSD3 HYP8	35.3714
63	B94	OBSD3 HYP9	36.0479	35.7453	0.0284232	51.1154		0.000556058
64	B94	OBSD3 HYP9	35.4427
53	B89	OBSD3 PRE7	34.5525	34.8417	0.0482726	55.8029		0.000865055
54	B89	OBSD3 PRE7	35.1309
59	B92	OBSD3 PRE8	36.3937	35.8287	0.0270671	51.7075		0.000523465
60	B92	OBSD3 PRE8	35.2637
65	B95	OBSD3 PRE9	35.3801	35.1065	0.0413312	55.8479		0.000740068
66	B95	OBSD3 PRE9	34.833
		S1	27.0624	26.7464	5.5528	5.82757		0.95285
		S1	26.4304
		S2	31.6136	31.0567	0.443871	0.525174		0.845187
		S2	30.4997
		S3	35.16	34.9129	0.0462994	0.0338687		1.36703
		S3	34.6658
		S4		38.558	0.00546571	0.00508566		1.07473
		S4	38.558
43	42	SD1 HIP1	35.3037	34.9231	0.00996306	70.8844		0.000140554
44	42	SD1 HIP1	34.5426
43	42	SD1 HIP1	12.8206	12.7178	70.8844
44	42	SD1 HIP1	12.6149
51	45	SD1 HIP2	35.3716	35.2283	0.0082282	65.1287		0.000126337
52	45	SD1 HIP2	35.085
51	45	SD1 HIP2	12.9762
52	45	SD1 HIP2	12.7731	23.1363	0.118293
57	48	SD1 HIP3	33.4994	33.3504	0.0267081	60.1461		0.000444053
58	48	SD1 HIP3	33.2013
57	48	SD1 HIP3	12.8901
58	48	SD1 HIP3	12.8412	24.2919	0.0581934
63	51	SD1 HIP4	35.7425	35.1313	0.0131319	85.3165		0.00015392
64	51	SD1 HIP4	34.5201
63	51	SD1 HIP4	13.088	13.022	85.3165
64	51	SD1 HIP4	12.9559
39	40	SD1 HYP1	36.1105	35.5892	0.00656181	55.2523		0.000118761
40	40	SD1 HYP1	35.068
39	40	SD1 HYP1	13.1877	13.1236	55.2523
40	40	SD1 HYP1	13.0595
45	43	SD1 HYP2	35.9536	35.2978	0.00787712	67.0311		0.000117514
46	43	SD1 HYP2	34.6421
45	43	SD1 HYP2	12.9057	12.8088	67.0311
46	43	SD1 HYP2	12.7119
53	46	SD1 HYP3	35.274	35.1596	0.00859035	63.6622		0.000134936
54	46	SD1 HYP3	35.0452
53	46	SD1 HYP3	12.9383
54	46	SD1 HYP3	12.65	24.2486	0.0597573
59	49	SD1 HYP4	35.8473	35.6932	0.0093498	83.9732		0.000111343
60	49	SD1 HYP4	35.539
59	49	SD1 HYP4	13.0877	13.0462	83.9732
60	49	SD1 HYP4	13.0047
41	41	SD1 PRE1	33.6612	33.6437	0.0222212	67.905		0.00032724
42	41	SD1 PRE1	33.6262
41	41	SD1 PRE1	12.7661	12.7877	67.905
42	41	SD1 PRE1	12.8093
47	44	SD1 PRE2	35.0874	23.9547	9.6594	68.4091		0.1412
47	44	SD1 PRE2	12.8219	23.572	0.0905288
48	44	SD1 PRE2	34.3221
48	44	SD1 PRE2	12.7294
55	47	SD1 PRE3	34.861	34.677	0.0116256	60.9639		0.000190696
56	47	SD1 PRE3	34.493
55	47	SD1 PRE3	13.1356
56	47	SD1 PRE3	13.0366	24.5621	0.0492974
61	50	SD1 PRE4	36.0876	35.5357	0.0102836	78.2351		0.000131445
62	50	SD1 PRE4	34.9838
61	50	SD1 PRE4	13.2148	13.1544	78.2351
62	50	SD1 PRE4	13.0939
69	66	SD3 HIP1	35.2396	34.8623	0.0103508	60.6076		0.000170784
70	66	SD3 HIP1	34.4849
69	66	SD3 HIP1	13.2617
70	66	SD3 HIP1	12.8821	23.8412	0.0767393
75	69	SD3 HIP2	34.8003	34.4359	0.0135223	53.6974		0.000251824
76	69	SD3 HIP2	34.0716
75	69	SD3 HIP2	13.2042
76	69	SD3 HIP2	13.0128	24.5526	0.0495873
81	72	SD3 HIP3	36.0923	35.2807	0.00796202	62.7889		0.000126806
82	72	SD3 HIP3	34.4692
81	72	SD3 HIP3	13.0997
82	72	SD3 HIP3	12.76	24.3184	0.0572526
87	75	SD3 HIP4	35.8768	35.6987	0.00931876	71.9578		0.000129503
88	75	SD3 HIP4	35.5205
87	75	SD3 HIP4	13.369	13.2821	71.9578
88	75	SD3 HIP4	13.1953
65	64	SD3 HYP1	36.0264	35.3648	0.00755356	44.061		0.000171434
66	64	SD3 HYP1	34.7031
65	64	SD3 HYP1	13.0869
66	64	SD3 HYP1	12.9663	23.6463	0.0864951
71	67	SD3 HYP2	34.3262	23.6949	11.3674	55.3898		0.205226
71	67	SD3 HYP2	13.0637
72	67	SD3 HYP2	33.842
72	67	SD3 HYP2	12.9876	24.0829	0.0661576
77	70	SD3 HYP3	35.1782	35.1152	0.00883284	55.2981		0.000159731
78	70	SD3 HYP3	35.0522
77	70	SD3 HYP3	13.3274
78	70	SD3 HYP3	13.2078	24.0677	0.0667778
83	73	SD3 HYP4	34.9276	34.503	0.0192001	81.4642		0.000235687
84	73	SD3 HYP4	34.0784
83	73	SD3 HYP4	13.1384	13.0925	81.4642
84	73	SD3 HYP4	13.0467
67	65	SD3 PRE1	36.4156	36.4869	0.00373784	23.6911		0.000157774
68	65	SD3 PRE1	36.5581
67	65	SD3 PRE1	14.0183
68	65	SD3 PRE1	15.7444	24.9249	0.0394549
73	68	SD3 PRE2	34.1054	33.8007	0.0201381	55.2183		0.0003647
74	68	SD3 PRE2	33.496
73	68	SD3 PRE2	13.2515
74	68	SD3 PRE2	13.045	23.6622	0.0856524
79	71	SD3 PRE3	34.2794	34.1612	0.0160647	58.5415		0.000274416
80	71	SD3 PRE3	34.0429
79	71	SD3 PRE3	13.0367
80	71	SD3 PRE3	12.9591	24.2712	0.0589339
85	74	SD3 PRE4	35.5834	35.0236	0.0140155	72.5228		0.000193256
86	74	SD3 PRE4	34.4638
85	74	SD3 PRE4	13.4147	13.2702	72.5228
86	74	SD3 PRE4	13.1257
Plate Name: Jennie OB Brain IL1B Plate1 11.16.14
Detector	Reporter		Start	End	Threshold
IL1 Mouse	FAM		3	15	0.2
Well	SampleName		Ct	Average CT	x for IL1	x for 18s		relative expression
1	S1		25.9151	25.4463	4.58488	5.4171		0.84637
2	S1		24.9776
13	S2		29.7843	29.0555	0.517208	0.473388		1.09257
14	S2		28.3267
25	S3		33.1588	32.6018	0.0606027	0.0462335		1.3108
26	S3		32.0449
37	S4		37.3784	36.9576	0.00435304	0.0208701		0.208578
38	S4		36.5368
49	S5					0.000528163		0
50	S5
Plate Name: Jennie OB Brain IL1B Plate1 11.16.14
Detector	Reporter		Start		Threshold
18S Mouse	VIC		3		0.2
Well	SampleName		Ct	Average CT	x for 18s
1	S1		18.1223	17.2343	5.4171
2	S1		16.3464
13	S2		21.6399	20.9587	0.473388
14	S2		20.2775
25	S3		24.9461	24.5132	0.0462335
26	S3		24.0802
37	S4		25.8645	25.7285	0.0208701
38	S4		25.5925
49	S5		30.8016	31.3465	0.000528163
50	S5		31.8913
Plate Name: Jennie OB Brain IL1B Plate2 11.17.14
Detector	Reporter		Start
IL1 Mouse	FAM		3
Well	SampleName		Ct	Average CT	x for IL1	x for 18s		relative expression
1	S1		25.3871	24.9971	5.0245	5.45349		0.921337
2	S1		24.6072
13	S2		29.7407	28.8848	0.439094	0.399543		1.09899
14	S2		28.0288
25	S3		32.4478	31.9611	0.0638137	0.0509559		1.25233
26	S3		31.4744
37	S4		36.2516	36.2105	0.00444481	0.00665716		0.667673
38	S4		36.1695
49	S5					0.000423571		0
Plate Name: Jennie OB Brain IL1B Plate2 11.17.14
Detector	Reporter		Start		Threshold
18S Mouse	VIC		3		0.2
Well	SampleName		Ct	Average CT	x for 18s
1	S1		17.3296	16.8958	5.45349
2	S1		16.462
13	S2		22.0573	21.1535	0.399543
14	S2		20.2497
25	S3		24.9468	24.5082	0.0509559
26	S3		24.0696
37	S4		28.0259	27.8237	0.00665716
38	S4		27.6214
49	S5		32.3111	32.3111	0.000423571
Plate Name: Jennie IL-1B Brain and Periphery Plate 3 12.3.14
Detector	Reporter		Start		Threshold
IL1 Mouse	FAM		3		0.2
Well	SampleName		Ct	Average CT	x for IL1	x for 18s		relative expression
						0.000592545

## Sheet: Sheet1
liv	log10 liver	fat	heart	HYP	PRE	HIP			logfat	logheart	loghyp	logpre	loghip
0.0016	-2.79588	0.01477	0.00242	7e-05	0.00011	0.00019			-1.83062	-2.61618	-4.1549	-3.95861	-3.72125
0.00182	-2.73993	0.00204	0.00492	0.0001	8e-05	0.00017			-2.69037	-2.30803	-4	-4.09691	-3.76955
0.0016	-2.79588	0.10427	0.0078	0.00026	0.00015	0.00014			-0.981841	-2.10791	-3.58503	-3.82391	-3.85387
0.00407	-2.39041	0.01629	0.01545	0.00011	0.00011	1e-05			-1.78808	-1.81107	-3.95861	-3.95861	-5
0.01584	-1.80024	0.02163	0.00522	0.0002	0	0.0001			-1.66494	-2.28233	-3.69897	#NUM!	-4
0.00787	-2.10403	0.00781	0.01648	0.00013	0.00014	0.00011			-2.10735	-1.78304	-3.88606	-3.85387	-3.95861
0.00829	-2.08145	0.00445	0.0188	0.00013	0.00037	0.00029			-2.35164	-1.72584	-3.88606	-3.4318	-3.5376
0.00092	-3.03621	0.00617	0.01296	0.00019	0.00019	0			-2.20971	-1.88739	-3.72125	-3.72125	#NUM!
0.00139	-2.85699	0.00325	0.00756	0.00012	0.00033	0.00014			-2.48812	-2.12148	-3.92082	-3.48149	-3.85387
0.00252	-2.5986	0.03228	0.00669	0.00012	0	0.00013			-1.49107	-2.17457	-3.92082	#NUM!	-3.88606
0.00098	-3.00877	0.09062	0.01572	0.00013	0.00019	0.00044			-1.04278	-1.80355	-3.88606	-3.72125	-3.35655
0.00145	-2.83863	0.03639	0.01498	0.00011	0.00013	0.00015			-1.43902	-1.82449	-3.95861	-3.88606	-3.82391
0	#NUM!	0.19715	0.00817	0.00017	0.00016	0.00017			-0.705203	-2.08778	-3.76955	-3.79588	-3.76955
0.00318	-2.49757	0.00773	0.01078	0	0.00036	0.00025			-2.11182	-1.96738	#NUM!	-3.4437	-3.60206
0.00369	-2.43297	0.14045	0.0375	0.00016	0.00027	0.00013			-0.852478	-1.42597	-3.79588	-3.56864	-3.88606
0	#NUM!		0.00988	0.00024	0.00019	0.00013			#NUM!	-2.00524	-3.61979	-3.72125	-3.88606
0.00671	-2.17328	0.01164	0.00431	0.00011	0.00023	0.00021			-1.93405	-2.36552	-3.95861	-3.63827	-3.67778
0.0037	-2.4318	0.00632	0.00206	0.00017	0.00017	0.00022			-2.19928	-2.68613	-3.76955	-3.76955	-3.65758
0.00361	-2.44249	0.11532	0.00299	0	0.0003	0.00022			-0.938095	-2.52433	#NUM!	-3.52288	-3.65758
0.01583	-1.80052	0.00358	0.00234	0.00064	0.00021	0.00017			-2.44612	-2.63078	-3.19382	-3.67778	-3.76955
0.00412	-2.3851	0.00604	0.00323	0.00013	0	0.00023			-2.21896	-2.4908	-3.88606	#NUM!	-3.63827
0.00404	-2.39362	0.00577	0.0022	0	0.00014	0.0002			-2.23882	-2.65758	#NUM!	-3.85387	-3.69897
0.0054	-2.26761	0.02295	0.00471	0.00031	0.00027	0.00033			-1.63922	-2.32698	-3.50864	-3.56864	-3.48149
0.00167	-2.77728	0.00773	0.00325	0.00113	0.00093	0.00036			-2.11182	-2.48812	-2.94692	-3.03152	-3.4437
0.00177	-2.75203	0.0036	0.00519	0.00103	0.001	0.00145			-2.4437	-2.28483	-2.98716	-3	-2.83863
0.00139	-2.85699	0.00325	0.0018	0.00013	0.00012	0.00011			-2.48812	-2.74473	-3.88606	-3.92082	-3.95861
0.00252	-2.5986	0.03228	0.00209	0	0.00012	0.00029			-1.49107	-2.67985	#NUM!	-3.92082	-3.5376
0.00512	-2.29073	0.0024	0.00505	0.00033	0.00024	0.00029			-2.61979	-2.29671	-3.48149	-3.61979	-3.5376
0.00277	-2.55752	0.00238	0.00213	0.00011	0.00073	0.00018			-2.62342	-2.67162	-3.95861	-3.13668	-3.74473
0.00412	-2.3851	0.01666	0.00364	0.0002	0.00074	0.00039			-1.77833	-2.4389	-3.69897	-3.13077	-3.40894
0	#NUM!			0.00041	0.00017	0.00036			#NUM!	#NUM!	-3.38722	-3.76955	-3.4437
0.0053	-2.27572	0.0053	0.00253	0.00127	0.00087	0.00101			-2.27572	-2.59688	-2.8962	-3.06048	-2.99568
0.00423	-2.37366	0.00413	0.00168	0.00057	0.00052	0.00053			-2.38405	-2.77469	-3.24413	-3.284	-3.27572
0.02476	-1.60625	0.0013	0.0016	0.00056	0.00074	0.00178			-2.88606	-2.79588	-3.25181	-3.13077	-2.74958
