# Supplementary material for: Acute sleep fragmentation does not alter pro-inflammatory cytokine gene expression in brain or peripheral tissues of leptin-deficient mice
Source: PeerJ. 2018 Feb 19;6:e4423. doi: 10.7717/peerj.4423 (PMC5822834; doi:10.7717/peerj.4423)
Supplement: Supplemental Information 6 [file peerj-06-4423-s006.xls]

## Sheet: Sheet1
subtract 570 readings from 450
450	1	2	3	4	5	6	7	8	9	10	11	12
A	0.117	0.096	0.569	0.512	0.629	0.6	0.828	0.835	0.758	0.854	0.737	0.797	450
B	0.153	0.133	0.614	0.585	0.508	0.439	0.375	0.41	0.414	0.53	0.482	0.518	450
C	0.297	0.265	0.851	0.845	0.722	0.676	0.866	0.783	0.52	0.654	0.678	0.677	450
D	0.466	0.452	0.533	0.539	0.603	0.607	0.522	0.552	0.427	0.571	0.548	0.574	450
E	0.857	0.766	0.455	0.479	0.461	0.499	1.015	1.028	0.867	0.849	1.064	1.004	450
F	1.244	1.269	0.691	0.696	0.909	0.873	0.703	0.766	0.514	0.615	0.566	0.601	450
G	0.691	0.656	0.575	0.628	0.695	0.642	0.651	0.606	0.048	0.072	0.042	0.052	450
H	0.045	0.049	0.048	0.048	0.048	0.049	0.049	0.049	0.054	0.074	0.051	0.049	450
															0.062
570	1	2	3	4	5	6	7	8	9	10	11	12
A	0.055	0.051	0.043	0.045	0.054	0.042	0.045	0.051	0.042	0.043	0.042	0.055	570
B	0.047	0.045	0.058	0.048	0.05	0.046	0.042	0.045	0.042	0.043	0.042	0.043	570
C	0.053	0.047	0.044	0.046	0.059	0.047	0.052	0.043	0.047	0.054	0.042	0.042	570
D	0.042	0.042	0.059	0.042	0.049	0.047	0.042	0.05	0.041	0.073	0.042	0.042	570
E	0.047	0.048	0.051	0.055	0.068	0.059	0.043	0.043	0.043	0.044	0.043	0.044	570
F	0.046	0.043	0.044	0.058	0.055	0.062	0.043	0.051	0.044	0.043	0.042	0.042	570
G	0.042	0.042	0.044	0.093	0.054	0.043	0.053	0.052	0.042	0.064	0.039	0.043	570
H	0.042	0.044	0.045	0.044	0.047	0.045	0.045	0.046	0.051	0.067	0.049	0.048	570

## Sheet: Sheet2
450	well 1	well 2		average 450		average 570		450-570	LOG Y	SOLVE FOR CONCENTRATION			ANTILOG TO GET Y			Final concentration
S1	0.117	0.096		0.1065		0.053		0.0535	-1.27165	1.99866			99.6926			19938.5
S2	0.153	0.133		0.143		0.046		0.097	-1.01323	1.47009			29.5184			5903.68
S3	0.297	0.265		0.281		0.05		0.231	-0.636388	0.699301	concentration	absorbance	5.00381	2	-1.27165	1000.76	concentration	absorbance
S4	0.466	0.452		0.459		0.042		0.417	-0.379864	0.174604	100	0.0535	1.49487	1.39794	-1.01323	298.974	100	0.0535
S5	0.857	0.766		0.8115		0.0475		0.764	-0.116907	-0.363251	25	0.097	0.433261	0.79588	-0.636388	86.6521	25	0.097
S6	1.244	1.269		1.2565		0.0445		1.212	0.0835026	-0.77317	6.25	0.231	0.168589	0.193959	-0.379864	33.7179	6.25	0.231
OB SD1 1	0.569	0.512		0.5405		0.044		0.4965	-0.304081	0.0195965	1.563	0.417	1.04616	-0.407823	-0.116907	209.231	1.563	0.417
OBSD1 2	0.629	0.6		0.6145		0.048		0.5665	-0.2468	-0.0975658	0.391	0.764	0.798793			159.759	0.391	0.764
OB C1 1	0.828	0.835		0.8315		0.048		0.7835	-0.105961	-0.385639			0.411491			82.2983
OB C1 2	0.758	0.854		0.806		0.0425		0.7635	-0.117191	-0.362669			0.433841			86.7682
OB C1 3	0.737	0.797		0.767		0.0485		0.7185	-0.143573	-0.308707			0.491239			98.2479
OB C1 4	0.614	0.585		0.5995		0.053		0.5465	-0.26241	-0.0656375			0.859731			171.946
OB SD2 3	0.508	0.439		0.4735		0.048		0.4255	-0.3711	0.156679			1.43443			286.886
OB SD2 4	0.375	0.41		0.3925		0.0435		0.349	-0.457175	0.332736			2.15147			430.295
OB SD3 5	0.414	0.53		0.472		0.0425		0.4295	-0.367037	0.148367			1.40724			281.448
OB C2 5	0.482	0.518		0.5		0.0425		0.4575	-0.339609	0.0922661			1.2367			247.341
OB C2 6	0.851	0.845		0.848		0.045		0.803	-0.0952845	-0.407477			0.391312			78.2624
OB C2 7	0.722	0.676		0.699		0.053		0.646	-0.189767	-0.214221			0.610632			122.126
OB SD3 6	0.866	0.783		0.8245		0.0475		0.777	-0.109579	-0.378239			0.418563			83.7126
OB SD3 7	0.52	0.654		0.587		0.0505		0.5365	-0.27043	-0.0492324			0.892828			178.566
OB SD3 8	0.678	0.677		0.6775		0.042		0.6355	-0.196884	-0.199664			0.631446			126.289
OB SD3 9	0.533	0.539		0.536		0.0505		0.4855	-0.313811	0.0394984			1.09521			219.043
OB C3 8	0.603	0.607		0.605		0.048		0.557	-0.254145	-0.0825428			0.826908			165.382
OB C3 9	0.522	0.552		0.537		0.046		0.491	-0.308919	0.0294917			1.07027			214.053
SD1 1	0.427	0.571		0.499		0.057		0.442	-0.354578	0.122883			1.32704			265.408
SD1 2	0.548	0.574		0.561		0.042		0.519	-0.284833	-0.0197737			0.95549			191.098
SD1 3	0.455	0.479		0.467		0.053		0.414	-0.383	0.181018			1.51711			303.423
SD1 4	0.461	0.499		0.48		0.0635		0.4165	-0.380385	0.17567			1.49855			299.709
C2 1	1.015	1.028		1.0215		0.043		0.9785	-0.00943917	-0.583066			0.261177			52.2353
C2 2	0.867	0.849		0.858		0.0435		0.8145	-0.0891089	-0.420109			0.380094			76.0189
C2 3	1.064	1.004		1.034		0.0435		0.9905	-0.00414552	-0.593893			0.254746			50.9491
C2 4	0.691	0.696		0.6935		0.051		0.6425	-0.192127	-0.209395			0.617455			123.491
SD3 1	0.909	0.873		0.891		0.0585		0.8325	-0.0796158	-0.439526			0.363475			72.6949
SD3 2	0.703	0.766		0.7345		0.047		0.6875	-0.162727	-0.269529			0.537615			107.523
SD3 3	0.514	0.615		0.5645		0.0435		0.521	-0.283162	-0.0231903			0.948003			189.601
SD3 4	0.566	0.601		0.5835		0.042		0.5415	-0.266402	-0.0574728			0.876047			175.209
C3 1	0.691	0.656		0.6735		0.042		0.6315	-0.199627	-0.194055			0.639654			127.931
C3 2	0.575	0.628		0.6015		0.0685		0.533	-0.273273	-0.0434183			0.904861			180.972
C3 3	0.695	0.642		0.6685		0.0485		0.62	-0.207608	-0.177729			0.664157			132.831
C3 4	0.651	0.606		0.6285		0.0525		0.576	-0.239578	-0.112339			0.772078			154.416
570									2
S1	0.055	0.051		0.053						100
S2	0.047	0.045		0.046
S3	0.053	0.047		0.05
S4	0.042	0.042		0.042
S5	0.047	0.048		0.0475
S6	0.046	0.043		0.0445
OB SD1 1	0.043	0.045		0.044
OBSD1 2	0.054	0.042		0.048
OB C1 1	0.045	0.051		0.048
OB C1 2	0.042	0.043		0.0425
OB C1 3	0.042	0.055		0.0485
OB C1 4	0.058	0.048		0.053
OB SD2 3	0.05	0.046		0.048
OB SD2 4	0.042	0.045		0.0435
OB SD3 5	0.042	0.043		0.0425
OB C2 5	0.042	0.043		0.0425
OB C2 6	0.044	0.046		0.045
OB C2 7	0.059	0.047		0.053
OB SD3 6	0.052	0.043		0.0475
OB SD3 7	0.047	0.054		0.0505
OB SD3 8	0.042	0.042		0.042
OB SD3 9	0.059	0.042		0.0505
OB C3 8	0.049	0.047		0.048
OB C3 9	0.042	0.05		0.046
SD1 1	0.041	0.073		0.057
SD1 2	0.042	0.042		0.042
SD1 3	0.051	0.055		0.053
SD1 4	0.068	0.059		0.0635
C2 1	0.043	0.043		0.043
C2 2	0.043	0.044		0.0435
C2 3	0.043	0.044		0.0435
C2 4	0.044	0.058		0.051
SD3 1	0.055	0.062		0.0585
SD3 2	0.043	0.051		0.047
SD3 3	0.044	0.043		0.0435
SD3 4	0.042	0.042		0.042
C3 1	0.042	0.042		0.042
C3 2	0.044	0.093		0.0685
C3 3	0.054	0.043		0.0485
C3 4	0.053	0.052		0.0525
