# Supplementary material for: Acute sleep fragmentation does not alter pro-inflammatory cytokine gene expression in brain or peripheral tissues of leptin-deficient mice
Source: PeerJ. 2018 Feb 19;6:e4423. doi: 10.7717/peerj.4423 (PMC5822834; doi:10.7717/peerj.4423)
Supplement: Supplemental Information 7 [file peerj-06-4423-s007.xlsx]

## Sheet: Jennie OB Brain TGFB Study 12.8
Plate Name: Jennie OB Brain TGFB1 Plate1 11.20.14
Detector	Reporter		Start	End	Threshold
Tgfb1- Mouse	FAM		3	15	0.2
Well	SampleName		Ct	Average CT	x for TGFb	x for 18s		relative expression				TGFb
1	S1		25.5275	25.0895	4.34533	4.05494		1.07161				std1	5	25.0895
2	S1		24.6515									std2	0.5	28.3505
3	1	OBSD1 HYP1	28.9436	28.9251	0.444892	84.7948		0.00524669				std3	0.05	32.654
4	1	OBSD1 HYP1	28.9066									std4	0.005	36.5722
5	2	OBSD1 PRE1	29.3802	28.857	0.463263	87.0145		0.00532398				std5	0.0005
6	2	OBSD1 PRE1	28.3338
7	3	OBSD1 HIP1	29.1863	28.7067	0.506524	94.1088		0.00538232
8	3	OBSD1 HIP1	28.2272
9	4	OBSD1 HYP2	28.7282	28.5798	0.546209	92.5171		0.00590387
10	4	OBSD1 HYP2	28.4314
11	5	OBSD1 PRE2	29.6603	29.3219	0.351448	81.8599		0.00429329
12	5	OBSD1 PRE2	28.9835
13	S2		28.9815	28.3505	0.625916	0.799821		0.782571
14	S2		27.7196
15	6	OBSD1 HIP2	29.3182	28.6632	0.519786	92.7786		0.00560244
16	6	OBSD1 HIP2	28.0083
17	7	OBC1 HYP1	30.2475	29.8218	0.261126	73.3711		0.00355898
18	7	OBC1 HYP1	29.3962
19	8	OBC1 PRE1	29.0692	28.5339	0.561294	97.1743		0.00577616
20	8	OBC1 PRE1	27.9987
21	9	OBC1 HIP1	30.4734	29.8632	0.254796	89.3659		0.00285116
22	9	OBC1 HIP1	29.2529
23	10	OBC1 HYP2	28.9371	28.8422	0.467369	83.3316		0.00560855
24	10	OBC1 HYP2	28.7472
25	S3		33.1975	32.654	0.0485311	0.0467576		1.03793
26	S3		32.1105
27	11	OBC1 PRE2	29.1118	29.1303	0.393837	94.1357		0.00418372
28	11	OBC1 PRE2	29.1487
29	12	OBC1 HIP2	29.2188	29.1255	0.394962	91.621		0.00431082
30	12	OBC1 HIP2	29.0321
31	25	OBSD2 HYP5	29.6129	29.6266	0.293248	96.1385		0.00305026
32	25	OBSD2 HYP5	29.6403
33	26	OBSD2 PRE5	29.2982	29.0836	0.404894	93.3924		0.00433541
34	26	OBSD2 PRE5	28.8691
35	27	OBSD2 HIP5	30.0014	29.7506	0.272418	92.435		0.00294713
36	27	OBSD2 HIP5	29.4998
37	S4		36.1396	36.5722	0.00473097	0.00323877		1.46073
38	S4		37.0047
39	28	OBSD2 HYP6	29.806	29.6638	0.286837	90.653		0.00316412
40	28	OBSD2 HYP6	29.5216
41	29	OBSD2 PRE6	29.1228	28.8941	0.453163	95.5156		0.00474439
42	29	OBSD2 PRE6	28.6654
43	30	OBSD2 HIP6	29.8271	29.2983	0.356411	92.0023		0.00387394
44	30	OBSD2 HIP6	28.7695
45	31	OBC2 HYP5	29.3588	29.3013	0.355777	96.3154		0.00369387
46	31	OBC2 HYP5	29.2438
47	32	OBC2 ORE5	29.3299	29.1375	0.392156	83.9655		0.00467044
48	32	OBC2 PRE5	28.945
49	S5					0.000637378
50	S5
51	33	OBC2 HIP5	29.5719	29.0838	0.404858	89.0294		0.00454747
52	33	OBC2 HIP5	28.5957
53	34	OBC2 HYP6				0.070555		0
54	34	OBC2 HYP6
55	35	OBC2 PRE6	29.0314	28.7672	0.488668	87.0725		0.0056122
56	35	OBC2 PRE6	28.5029
57	36	OBC2 HIP6	28.9983	28.9638	0.434792	91.4468		0.00475459
58	36	OBC2 HIP6	28.9292
59	49	SD1 HYP4	29.86	29.775	0.268505	44.3342		0.00605639
60	49	SD1 HYP4	29.6899
61	77	C3 PRE1	29.6298	29.6197	0.294444	44.1141		0.0066746
62	77	C3 PRE1	29.6097
63	50	SD1 PRE4	30.1453	29.7279	0.276126	51.54		0.0053575
64	50	SD1 PRE4	29.3104
65	51	SD1 HIP4	30.088	29.5562	0.305765	44.3806		0.00688961
66	51	SD1 HIP4	29.0245
67	52	C2 HYP1	30.4258	30.7767	0.14807	51.3183		0.00288532
68	52	C2 HYP1	31.1275
69	53	C2 PRE1	30.0659	29.9449	0.242708	47.5476		0.00510454
70	53	C2 PRE1	29.824
71	54	C2 HIP1	30.9699	31.189	0.115894	45.6103		0.00254096
72	54	C2 HIP1	31.4081
73	78	C3 HIP1	30.5125	30.5537	0.169043	33.1974		0.00509206
74	78	C3 HIP1	30.5949
75	55	C2 HYP2	31.2784	31.2278	0.113253	21.7445		0.00520834
76	55	C2 HYP2	31.1772
77	56	C2 PRE2	30.0634	29.9657	0.239734	45.9456		0.00521779
78	56	C2 PRE2	29.868
79	57	C2 HIP2	30.2431	30.2367	0.20408	51.3492		0.00397435
80	57	C2 HIP2	30.2303
81	58	C2 HYP3	30.6071	30.5249	0.171956	42.176		0.0040771
82	58	C2 HYP3	30.4428
83	59	C2 PRE3	30.1463	30.0348	0.230084	25.2979		0.00909497
84	59	C2 PRE3	29.9234
85	79	C3 HYP2	31.0999	30.7682	0.148815	14.8651		0.010011
86	79	C3 HYP2	30.4365
87	60	C2 HIP3	30.7981	30.6581	0.158871	38.1298		0.00416659
88	60	C2 HIP3	30.5182
89	73	SD3 HYP4	30.0805	29.9304	0.244823	37.4825		0.00653166
90	73	SD3 HYP4	29.7802
91	74	SD3 PRE4	30.1246	30.043	0.228979	40.8468		0.00560581
92	74	SD3 PRE4	29.9613
93	75	SD3 HIP4	30.9494	30.7422	0.151136	46.8963		0.00322278
94	75	SD3 HIP4	30.5349
95	76	C3 HYP1	30.4827	30.3608	0.189573	26.5512		0.0071399
96	76	C3 HYP1	30.2389
Plate Name: Jennie OB Brain TGFB1 Plate1 11.20.14												18s
Detector	Reporter		Start		Threshold							std1	5	19.8243
18S Mouse	VIC		3		0.2							std2	0.5	22.3843
Well	SampleName		Ct	Average CT	x for 18s							std3	0.05	26.862
1	S1		20.2158	19.8243	4.05494							std4	0.005	31.0723
2	S1		19.4328									std5	0.0005	33.6358
3	1	OBSD1 HYP1	15.0606	15.0297	84.7948
4	1	OBSD1 HYP1	14.9989
5	2	OBSD1 PRE1	14.9299	14.989	87.0145
6	2	OBSD1 PRE1	15.0481
7	3	OBSD1 HIP1	14.8426	14.8654	94.1088
8	3	OBSD1 HIP1	14.8882
9	4	OBSD1 HYP2	14.7983	14.8923	92.5171
10	4	OBSD1 HYP2	14.9863
11	5	OBSD1 PRE2	14.961	15.0853	81.8599
12	5	OBSD1 PRE2	15.2096
13	S2		23.0016	22.3843	0.799821
14	S2		21.7669
15	6	OBSD1 HIP2	14.9596	14.8879	92.7786
16	6	OBSD1 HIP2	14.8161
17	7	OBC1 HYP1	15.4705	15.258	73.3711
18	7	OBC1 HYP1	15.0454
19	8	OBC1 PRE1	14.8939	14.8148	97.1743
20	8	OBC1 PRE1	14.7358
21	9	OBC1 HIP1	15.0797	14.947	89.3659
22	9	OBC1 HIP1	14.8142
23	10	OBC1 HYP2	14.8566	15.0572	83.3316
24	10	OBC1 HYP2	15.2578
25	S3		27.4312	26.862	0.0467576
26	S3		26.2928
27	11	OBC1 PRE2	14.8834	14.865	94.1357
28	11	OBC1 PRE2	14.8465
29	12	OBC1 HIP2	14.9495	14.9077	91.621
30	12	OBC1 HIP2	14.8658
31	25	OBSD2 HYP5	14.8375	14.8317	96.1385
32	25	OBSD2 HYP5	14.826
33	26	OBSD2 PRE5	14.8105	14.8774	93.3924
34	26	OBSD2 PRE5	14.9444
35	27	OBSD2 HIP5	14.8526	14.8937	92.435
36	27	OBSD2 HIP5	14.9348
37	S4		31.327	31.0723	0.00323877
38	S4		30.8175
39	28	OBSD2 HYP6	14.9895	14.9244	90.653
40	28	OBSD2 HYP6	14.8593
41	29	OBSD2 PRE6	14.8282	14.842	95.5156
42	29	OBSD2 PRE6	14.8558
43	30	OBSD2 HIP6	15.0129	14.9011	92.0023
44	30	OBSD2 HIP6	14.7893
45	31	OBC2 HYP5	14.8184	14.8288	96.3154
46	31	OBC2 HYP5	14.8393
47	32	OBC2 ORE5	15.0008	15.0452	83.9655
48	32	OBC2 PRE5	15.0897
49	S5		34.687	33.6358	0.000637378
50	S5		32.5846
51	33	OBC2 HIP5	14.8914	14.9529	89.0294
52	33	OBC2 HIP5	15.0144
53	34	OBC2 HYP6	27.4302	26.2132	0.070555
54	34	OBC2 HYP6	24.9962
55	35	OBC2 PRE6	14.9286	14.9879	87.0725
56	35	OBC2 PRE6	15.0473
57	36	OBC2 HIP6	14.8688	14.9107	91.4468
58	36	OBC2 HIP6	14.9525
59	49	SD1 HYP4	15.9779	16.0524	44.3342
60	49	SD1 HYP4	16.1269
61	77	C3 PRE1	16.1401	16.0602	44.1141
62	77	C3 PRE1	15.9804
63	50	SD1 PRE4	15.7975	15.8149	51.54
64	50	SD1 PRE4	15.8323
65	51	SD1 HIP4	15.8666	16.0508	44.3806
66	51	SD1 HIP4	16.2349
67	52	C2 HYP1	15.8217	15.8217	51.3183
68	52	C2 HYP1
69	53	C2 PRE1	15.9126	15.9421	47.5476
70	53	C2 PRE1	15.9715
71	54	C2 HIP1	15.9817	16.0076	45.6103
72	54	C2 HIP1	16.0336
73	78	C3 HIP1	16.5499	16.5086	33.1974
74	78	C3 HIP1	16.4673
75	55	C2 HYP2	17.0953	17.1759	21.7445
76	55	C2 HYP2	17.2564
77	56	C2 PRE2	15.986	15.9961	45.9456
78	56	C2 PRE2	16.0062
79	57	C2 HIP2	15.7896	15.8208	51.3492
80	57	C2 HIP2	15.8519
81	58	C2 HYP3	16.1034	16.1311	42.176
82	58	C2 HYP3	16.1588
83	59	C2 PRE3	16.6524	16.9372	25.2979
84	59	C2 PRE3	17.2219
85	79	C3 HYP2	17.4465	17.7756	14.8651
86	79	C3 HYP2	18.1048
87	60	C2 HIP3	16.3242	16.2902	38.1298
88	60	C2 HIP3	16.2561
89	73	SD3 HYP4	16.2335	16.3171	37.4825
90	73	SD3 HYP4	16.4008
91	74	SD3 PRE4	16.169	16.1816	40.8468
92	74	SD3 PRE4	16.1942
93	75	SD3 HIP4	15.9256	15.9638	46.8963
94	75	SD3 HIP4	16.002
95	76	C3 HYP1	16.7559	16.8609	26.5512
96	76	C3 HYP1	16.9659
Plate Name: Jennie OB Brain TGF-B1 Plate2 12.2.14												TGFb
Detector	Reporter		Start		Threshold							std1	5	27.6594
Tgfb1- Mouse	FAM		3		0.2							std2	0.5	31.4313
Well	SampleName		Ct	Average CT	x for TGFb	x for 18s		relative expression				std3	0.05	34.9596
1	S1		27.856	27.6594	5.2933	5.46142		0.969216				std4	0.005	38.4084
2	S1		27.4627									std5	0.0005
3	13	OB C1 HYP3	28.1075	27.8056	4.81801	63.3251		0.0760838
4	13	OBC1 HYP3	27.5036
5	14	OBC1 PRE3	27.0721	27.2068	7.08249	59.4253		0.119183
6	14	OBC1 PRE3	27.3416
7	15	OBC1 HIP3	28.0308	28.0681	4.06905	59.5544		0.068325
8	15	OBC1 HIP3	28.1054
9	16	OBC1 HYP4	30.148	30.0367	1.14642	7.45752		0.153727
10	16	OBC1 HYP4	29.9253
11	17	OBC1 PRE4	27.4682	27.6167	5.44041	63.3748		0.0858451
12	17	OBC1 PRE4	27.7653
13	S2		32.4514	31.4313	0.467287	0.506516		0.922552
14	S2		30.4112
15	18	OBC1 HIP4	28.1658	28.0422	4.13744	58.0971		0.0712159
16	18	OBC1 HIP4	27.9186
17	19	OBSD2 HYP3	28.2209	28.2098	3.71432	65.5367		0.0566754
18	19	OBSD2 HYP3	28.1988
19	20	OBSD2 PRE3	28.0593	28.1634	3.82701	66.6843		0.05739
20	20	OBSD2 PRE3	28.2675
21	21	OBSD2 HIP3	28.266	28.4331	3.21717	68.5943		0.0469013
22	21	OBSD2 HIP3	28.6003
23	22	OBSD2 HYP4	28.5314	28.4552	3.17174	69.7093		0.0454995
24	22	OBSD2 HYP4	28.3791
25	S3		35.382	34.9596	0.0482557	0.0373789		1.29099
26	S3		34.5371
27	23	OBSD2 PRE4	26.6003	26.4757	11.3372	73.9936		0.153219
28	23	OBSD2 PRE4	26.3512
29	24	OBSD2 HIP4	28.077	28.0906	4.01056	63.5105		0.063148
30	24	OBSD2 HIP4	28.1042
31	37	OBC2 HYP7	27.6789	27.7597	4.96212	66.4516		0.0746728
32	37	OBC2 HYP7	27.8406
33	38	OBC2 PRE7	27.8273	27.8937	4.55247	65.4104		0.0695985
34	38	OBC2 PRE7	27.96
35	39	OBC2 HIP7	27.1797	27.1787	7.21195	72.2548		0.0998128
36	39	OBC2 HIP7	27.1777
37	S4		38.0911	38.4084	0.00524448	0.00603623		0.868834
38	S4		38.7257
39	40	SD1 HYP1	28.0159	28.1164	3.94453	61.1237		0.0645336
40	40	SD1 HYP1	28.2169
41	41	SD1 PRE1	28.2981	28.1627	3.82874	62.4758		0.0612835
42	41	SD1 PRE1	28.0273
43	42	SD1 HIP1	28.6914	28.585	2.91767	60.9489		0.0478707
44	42	SD1 HIP1	28.4786
45	43	SD1 HYP2	29.021	28.4687	3.1444	63.2545		0.0497103
46	43	SD1 HYP2	27.9164
47	44	SD1 PRE2	28.7276	28.7236	2.66871	60.6594		0.043995
48	44	SD1 PRE2	28.7196
49	S5					0.00188174		0
50	S5
51	45	SD1 HIP2	27.9099	28.0101	4.22366	68.1985		0.0619318
52	45	SD1 HIP2	28.1104
53	46	SD1 HYP3	29.1183	28.7088	2.69425	64.2072		0.0419618
54	46	SD1 HYP3	28.2993
55	47	SD1 PRE3	28.8533	28.6125	2.86658	61.6528		0.0464956
56	47	SD1 PRE3	28.3716
57	48	SD1 HIP3	28.3752	28.1395	3.88645	65.2332		0.0595778
58	48	SD1 HIP3	27.9037
59	61	C2 HYP4	28.5392	28.5669	2.95176	53.2076		0.0554762
60	61	C2 HYP4	28.5947
61	62	C2 PRE4	28.4709	28.3533	3.38669	56.5697		0.0598675
62	62	C2 PRE4	28.2358
63	63	C2 HIP4	34.0684	33.1051	0.159151	23.2567		0.00684322
64	63	C2 HIP4	32.1418
65	64	SD3 HYP1	29.3714	28.8285	2.49459	58.4431		0.0426841
66	64	SD3 HYP1	28.2855
67	65	SD3 PRE1	28.7622	29.3237	1.81387	32.6635		0.0555321
68	65	SD3 PRE1	29.8851
69	66	SD3 HIP1	29.0618	28.8986	2.38456	55.6581		0.042843
70	66	SD3 HIP1	28.7353
71	67	SD3 HYP2	29.2767	29.1797	1.98986	55.9457		0.0355676
72	67	SD3 HYP2	29.0828
73	68	SD3 PRE2	28.3278	28.3677	3.35556	54.3437		0.0617469
74	68	SD3 PRE2	28.4076
75	69	SD3 HIP2	29.1059	29.084	2.11625	55.9002		0.0378576
76	69	SD3 HIP2	29.0622
77	70	SD3 HYP3	28.8907	28.8455	2.46729	55.297		0.0446189
78	70	SD3 HYP3	28.8004
79	71	SD3 PRE3	28.1157	28.2313	3.6634	57.7723		0.063411
80	71	SD3 PRE3	28.3469
81	72	SD3 HIP3	28.7112	28.5682	2.94929	58.6637		0.0502745
82	72	SD3 HIP3	28.4253
83	80	C3 PRE2	28.1017	27.7818	4.89221	56.0639		0.0872614
84	80	C3 PRE2	27.4619
85	81	C3 HIP2	29.2419	28.98	2.2628	48.5552		0.0466026
86	81	C3 HIP2	28.7181
87	82	C3 HYP3	28.8036	28.5636	2.95813	56.5288		0.0523296
88	82	C3 HYP3	28.3236
89	83	C3 PPRE3	27.6653	27.5078	5.83534	55.6816		0.104798
90	83	C3 PRE3	27.3504
91	84	C3 HIP3	28.406	28.1892	3.764	56.6209		0.0664773
92	84	C3 HIP3	27.9724
93	85	C3 HYP4	28.8132	28.7112	2.69009	58.1461		0.0462643
94	85	C3 HYP4	28.6092
95	86	C3 PRE4	28.6119	28.4912	3.0992	51.0062		0.0607613
96	86	C3 PRE4	28.3705
Plate Name: Jennie OB Brain TGF-B1 Plate2 12.2.14
Detector	Reporter		Start		Threshold							18s
18S Mouse	VIC		3		0.2							std1	5	17.4005
Well	SampleName		Ct	average CT	x for 18s							std2	0.5	21.3454
1	S1		17.846	17.4005	5.46142							std3	0.05	25.6696
2	S1		16.955									std4	0.005	28.6944
3	13	OB C1 HYP3	13.3603	13.335	63.3251							std5	0.0005
4	13	OBC1 HYP3	13.3097
5	14	OBC1 PRE3	13.4204	13.4405	59.4253
6	14	OBC1 PRE3	13.4605
7	15	OBC1 HIP3	13.5063	13.4368	59.5544
8	15	OBC1 HIP3	13.3674
9	16	OBC1 HYP4	16.8364	16.8837	7.45752
10	16	OBC1 HYP4	16.931
11	17	OBC1 PRE4	13.2579	13.3337	63.3748
12	17	OBC1 PRE4	13.4095
13	S2		22.2032	21.3454	0.506516
14	S2		20.4877
15	18	OBC1 HIP4	13.5422	13.4779	58.0971
16	18	OBC1 HIP4	13.4137
17	19	OBSD2 HYP3	13.248	13.2781	65.5367
18	19	OBSD2 HYP3	13.3081
19	20	OBSD2 PRE3	13.259	13.2492	66.6843
20	20	OBSD2 PRE3	13.2395
21	21	OBSD2 HIP3	13.2239	13.2024	68.5943
22	21	OBSD2 HIP3	13.1809
23	22	OBSD2 HYP4	13.1251	13.1757	69.7093
24	22	OBSD2 HYP4	13.2262
25	S3		26.2047	25.6696	0.0373789
26	S3		25.1344
27	23	OBSD2 PRE4	13.0743	13.0767	73.9936
28	23	OBSD2 PRE4	13.0791
29	24	OBSD2 HIP4	13.3468	13.3301	63.5105
30	24	OBSD2 HIP4	13.3135
31	37	OBC2 HYP7	13.2597	13.2551	66.4516
32	37	OBC2 HYP7	13.2504
33	38	OBC2 PRE7	13.3021	13.2812	65.4104
34	38	OBC2 PRE7	13.2604
35	39	OBC2 HIP7	13.0989	13.1162	72.2548
36	39	OBC2 HIP7	13.1334
37	S4		29.043	28.6944	0.00603623
38	S4		28.3459
39	40	SD1 HYP1	13.4226	13.3937	61.1237
40	40	SD1 HYP1	13.3648
41	41	SD1 PRE1	13.3467	13.3574	62.4758
42	41	SD1 PRE1	13.3681
43	42	SD1 HIP1	13.4948	13.3985	60.9489
44	42	SD1 HIP1	13.3021
45	43	SD1 HYP2	13.5153	13.3369	63.2545
46	43	SD1 HYP2	13.1584
47	44	SD1 PRE2	13.4814	13.4063	60.6594
48	44	SD1 PRE2	13.3313
49	S5		29.356	30.6282	0.00188174
50	S5		31.9003
51	45	SD1 HIP2	13.3212	13.212	68.1985
52	45	SD1 HIP2	13.1028
53	46	SD1 HYP3	13.4297	13.312	64.2072
54	46	SD1 HYP3	13.1944
55	47	SD1 PRE3	13.5024	13.3794	61.6528
56	47	SD1 PRE3	13.2564
57	48	SD1 HIP3	13.3283	13.2858	65.2332
58	48	SD1 HIP3	13.2432
59	61	C2 HYP4	13.6398	13.6238	53.2076
60	61	C2 HYP4	13.6078
61	62	C2 PRE4	13.6316	13.5221	56.5697
62	62	C2 PRE4	13.4127
63	63	C2 HIP4	15.6912	14.9968	23.2567
64	63	C2 HIP4	14.3024
65	64	SD3 HYP1	13.6591	13.4681	58.4431
66	64	SD3 HYP1	13.2771
67	65	SD3 PRE1	13.5829	14.4333	32.6635
68	65	SD3 PRE1	15.2837
69	66	SD3 HIP1	13.5973	13.5491	55.6581
70	66	SD3 HIP1	13.5009
71	67	SD3 HYP2	13.5801	13.5405	55.9457
72	67	SD3 HYP2	13.501
73	68	SD3 PRE2	13.673	13.5888	54.3437
74	68	SD3 PRE2	13.5045
75	69	SD3 HIP2	13.527	13.5419	55.9002
76	69	SD3 HIP2	13.5568
77	70	SD3 HYP3	13.5288	13.5599	55.297
78	70	SD3 HYP3	13.591
79	71	SD3 PRE3	13.5842	13.4872	57.7723
80	71	SD3 PRE3	13.3903
81	72	SD3 HIP3	13.5791	13.4619	58.6637
82	72	SD3 HIP3	13.3446
83	80	C3 PRE2	13.6562	13.5371	56.0639
84	80	C3 PRE2	13.4179
85	81	C3 HIP2	14.0384	13.7756	48.5552
86	81	C3 HIP2	13.5128
87	82	C3 HYP3	13.5957	13.5234	56.5288
88	82	C3 HYP3	13.451
89	83	C3 PPRE3	13.5572	13.5484	55.6816
90	83	C3 PRE3	13.5396
91	84	C3 HIP3	13.5684	13.5206	56.6209
92	84	C3 HIP3	13.4729
93	85	C3 HYP4	13.561	13.4765	58.1461
94	85	C3 HYP4	13.3921
95	86	C3 PRE4	13.7208	13.6939	51.0062
96	86	C3 PRE4	13.667
Plate Name: Jennie OB TGFB1 Brain and Periphery Plate3 12.4.14												TGFb
Detector	Reporter		Start		Threshold							std1	5	27.5319
Tgfb1- Mouse	FAM		3		0.2							std2	0.5	31.0463
Well	SampleName		Ct	average CT	x for TGFb	x for 18s		relative expression				std3	0.05	35.0799
1	S1		27.2688	27.5319	5.07227	4.59854		1.10302				std4	0.005	38.2194
2	S1		27.795									std5	0.0005
13	S2		31.1571	31.0463	0.53927	0.664512		0.811528
14	S2		30.9355
25	S3		35.1375	35.0799	0.0411724	0.0378832		1.08682
26	S3		35.0223
37	S4		37.81	38.2194	0.00555983	0.00519294		1.07065
38	S4		38.6287
49	S5			38.7075	0.00407246	0.00051912		7.84494
50	S5		38.7075
51	B88	OBSD3 HYP7	28.11	28.0109	3.73708	75.9359		0.0492136
52	B88	OBSD3 HYP7	27.9118
53	B89	OBSD3 PRE7	28.0907	27.7745	4.34505	71.8713		0.060456
54	B89	OBSD3 PRE7	27.4584
55	B90	OBSD3 HIP7	28.9508	28.7049	2.40064	66.1777		0.0362756
56	B90	OBSD3 HIP7	28.4589
57	B91	OBSD3 HYP8	29.0517	28.909	2.10757	71.5296		0.0294643
58	B91	OBSD3 HYP8	28.7663
59	B92	OBSD3 PRE8	28.6983	28.4457	2.83216	66.9082		0.0423291
60	B92	OBSD3 PRE8	28.193
61	B93	OBSD3 HIP8	28.8536	28.5977	2.57042	66.7643		0.0384999
62	B93	OBSD3 HIP8	28.3418
63	B94	OBSD3 HYP9	29.2975	28.8229	2.22653	66.455		0.0335044
64	B94	OBSD3 HYP9	28.3483
65	B95	OBSD3 PRE9	28.8872	28.7422	2.34405	71.1391		0.0329503
66	B95	OBSD3 PRE9	28.5973
67	B96	OBSD3 HIP9	28.6869	29.2643	1.6803	32.4142		0.0518384
68	B96	OBSD3 HIP9	29.8416
69	B97	OBC3 HYP8	28.3811	28.5124	2.71412	67.8905		0.0399779
70	B97	OBC3 HYP8	28.6437
71	B98	OBC3 PRE8	28.4373	28.351	3.00838	67.3147		0.0446913
72	B98	OBC3 PRE8	28.2647
73	B99	OBC3 HIP8	29.0225	28.894	2.12783	55.2705		0.0384985
74	B99	OBC3 HIP8	28.7655
75	B100	OBC3 HYP9	28.7599	28.8327	2.21259	65.0358		0.0340211
76	B100	OBC3 HYP9	28.9056
77	B101	OBC3 PRE9	28.1467	28.0697	3.59953	65.6386		0.0548387
78	B101	OBC3 PRE9	27.9927
79	B102	OBC3 HIP9	29.0426	28.9759	2.0196	61.0683		0.0330713
80	B102	OBC3 HIP9	28.9091
Plate Name: Jennie OB TGFB1 Brain and Periphery Plate3 12.4.14
Detector	Reporter		Start
18S Mouse	VIC		3
Well	SampleName		Ct	average CT	x for 18s							18s
1	S1		18.7365	18.4611	4.59854							std1	5	18.4611
2	S1		18.1858									std2	0.5	21.6065
13	S2		21.6637	21.6065	0.664512							std3	0.05	26.2643
14	S2		21.5494									std4	0.005	29.4955
25	S3		26.6229	26.2643	0.0378832							std5	0.0005	33.24
26	S3		25.9057
37	S4		30.1651	29.4955	0.00519294
38	S4		28.8259
49	S5		34.0995	33.24	0.00051912
50	S5		32.3806
51	B88	OBSD3 HYP7	13.9997	13.9016	75.9359
52	B88	OBSD3 HYP7	13.8035
53	B89	OBSD3 PRE7	14.0583	13.991	71.8713
54	B89	OBSD3 PRE7	13.9238
55	B90	OBSD3 HIP7	14.2484	14.1253	66.1777
56	B90	OBSD3 HIP7	14.0021
57	B91	OBSD3 HYP8	14.0988	13.9988	71.5296
58	B91	OBSD3 HYP8	13.8988
59	B92	OBSD3 PRE8	14.1649	14.1074	66.9082
60	B92	OBSD3 PRE8	14.0499
61	B93	OBSD3 HIP8	14.2277	14.1109	66.7643
62	B93	OBSD3 HIP8	13.9941
63	B94	OBSD3 HYP9	14.2824	14.1184	66.455
64	B94	OBSD3 HYP9	13.9545
65	B95	OBSD3 PRE9	14.035	14.0077	71.1391
66	B95	OBSD3 PRE9	13.9804
67	B96	OBSD3 HIP9	14.2683	15.2858	32.4142
68	B96	OBSD3 HIP9	16.3033
69	B97	OBC3 HYP8	14.0718	14.0837	67.8905
70	B97	OBC3 HYP8	14.0956
71	B98	OBC3 PRE8	14.0473	14.0976	67.3147
72	B98	OBC3 PRE8	14.1478
73	B99	OBC3 HIP8	14.5461	14.4181	55.2705
74	B99	OBC3 HIP8	14.2901
75	B100	OBC3 HYP9	14.1795	14.1535	65.0358
76	B100	OBC3 HYP9	14.1276
77	B101	OBC3 PRE9	14.1415	14.1386	65.6386
78	B101	OBC3 PRE9	14.1356
79	B102	OBC3 HIP9	14.2943	14.2559	61.0683
80	B102	OBC3 HIP9	14.2175

## Sheet: group means
control				SD				OB control				OB SD
HYP	PRE	HIP		HYP	PRE	HIP		HYP	PRE	HIP		HYP	PRE	HIP
0.00288532	0.00510454	0.00254096		0.0645336	0.0612835	0.0478707		0.00355898	0.00577616	0.00285116		0.00524669	0.00532398	0.00538232
0.00520834	0.00521779	0.00397435		0.0497103		0.0619318		0.00560855	0.00418372	0.00431082		0.338948	0.00429329	0.00560244
0.0040771	0.00909497	0.00416659		0.0419618	0.0464956	0.0595778		NA	0.119183	0.068325		0.0566754	0.05739	0.0469013
0.0554762	0.0598675	0.00684322		0.00605639	0.0053575	0.00688961		0.00369387	0.0858451	0.0712159		0.0454995	0.153219	0.063148
0.0071399		0.00509206		0.0426841	0.0555321	0.042843		NA	0.294099	0.00454747		0.00305026	0.00433541	0.00294713
0.010011	0.0066746	0.0466026			0.0617469	0.0378576		0.0746728	0.0056122	0.00475459		0.00316412	0.00474439	0.00387394
	0.0872614	0.0664773		0.0446189	0.063411	0.0502745		0.0399779	0.0695985	0.0998128		0.0492136	0.060456	0.0362756
0.0462643	0.0607613			0.00653166	0.00560581	0.00322278		0.0340211	0.0446913	0.0384985		0.0294643	0.0423291	0.0384999
									0.0548387	0.0330713		0.0335044	0.0329503	0.0518384
5.98055	8.86621			5.21573	5.92522
0.0187232	0.033426	0.0193853		0.0365853	0.0427761	0.0388085		0.0269222	0.0759808	0.0363764		0.0627518	0.0405601	0.0282743
Standard Deviation								Standard Deviation
control				SD				OB control				OB SD
0.0222387	0.0347613	0.026054		0.0220577	0.0260977	0.0223031		0.0284276	0.0908578	0.0361235		0.105586	0.0481974	0.0238796
Sample Size								Sample Size
7	7	7		7	7	8		6	9	9		9	9	9
Standard Error								Standard Error
0.00840545	0.0131385	0.0098475		0.00833702	0.00986401	0.00788532		0.0116055	0.0302859	0.0120412		0.0351953	0.0160658	0.00795987

## Sheet: graph
	control	HSF	OB control	OB HSF
Hypothalamus	0.0187232	0.0365853	0.0269222	0.0627518
Prefrontal Cortex	0.033426	0.0427761	0.0759808	0.0405601
Hippocampus	0.0193853	0.0388085	0.0363764	0.0282743
	OB control	OB HSF
Hyp	0.0269222	0.0627518
Pre	0.0759808	0.0405601
Hip	0.0363764	0.0282743
Standard Error
	control	HSF	OB control	OB HSF
Hyp	0.00840545	0.00833702	0.0116055	0.0351953
Pre	0.0131385	0.00986401	0.0302859	0.0160658
Hip	0.0098475	0.00788532	0.0120412	0.00795987
	hyp	pre	hip
control	0.00840545	0.0131385	0.0098475
hsf	0.00833702	0.00986401	0.00788532
ob control.	0.0116055	0.0302859	0.0120412
ob hsf	0.0351953	0.0160658	0.00795987

## Sheet: Sheet2
71	54	C2 HIP1	30.9699	31.189	0.115894	45.6103		0.00254096
72	54	C2 HIP1	31.4081
71	54	C2 HIP1	15.9817	16.0076	45.6103
72	54	C2 HIP1	16.0336
79	57	C2 HIP2	30.2431	30.2367	0.20408	51.3492		0.00397435
80	57	C2 HIP2	30.2303
79	57	C2 HIP2	15.7896	15.8208	51.3492
80	57	C2 HIP2	15.8519
87	60	C2 HIP3	30.7981	30.6581	0.158871	38.1298		0.00416659
88	60	C2 HIP3	30.5182
87	60	C2 HIP3	16.3242	16.2902	38.1298
88	60	C2 HIP3	16.2561
63	63	C2 HIP4	34.0684	33.1051	0.159151	23.2567		0.00684322
64	63	C2 HIP4	32.1418
63	63	C2 HIP4	15.6912	14.9968	23.2567
64	63	C2 HIP4	14.3024
67	52	C2 HYP1	30.4258	30.7767	0.14807	51.3183		0.00288532
68	52	C2 HYP1	31.1275
67	52	C2 HYP1	15.8217	15.8217	51.3183
68	52	C2 HYP1
75	55	C2 HYP2	31.2784	31.2278	0.113253	21.7445		0.00520834
76	55	C2 HYP2	31.1772
75	55	C2 HYP2	17.0953	17.1759	21.7445
76	55	C2 HYP2	17.2564
81	58	C2 HYP3	30.6071	30.5249	0.171956	42.176		0.0040771
82	58	C2 HYP3	30.4428
81	58	C2 HYP3	16.1034	16.1311	42.176
82	58	C2 HYP3	16.1588
59	61	C2 HYP4	28.5392	28.5669	2.95176	53.2076		0.0554762
60	61	C2 HYP4	28.5947
59	61	C2 HYP4	13.6398	13.6238	53.2076
60	61	C2 HYP4	13.6078
69	53	C2 PRE1	30.0659	29.9449	0.242708	47.5476		0.00510454
70	53	C2 PRE1	29.824
69	53	C2 PRE1	15.9126	15.9421	47.5476
70	53	C2 PRE1	15.9715
77	56	C2 PRE2	30.0634	29.9657	0.239734	45.9456		0.00521779
78	56	C2 PRE2	29.868
77	56	C2 PRE2	15.986	15.9961	45.9456
78	56	C2 PRE2	16.0062
83	59	C2 PRE3	30.1463	30.0348	0.230084	25.2979		0.00909497
84	59	C2 PRE3	29.9234
83	59	C2 PRE3	16.6524	16.9372	25.2979
84	59	C2 PRE3	17.2219
61	62	C2 PRE4	28.4709	28.3533	3.38669	56.5697		0.0598675
62	62	C2 PRE4	28.2358
61	62	C2 PRE4	13.6316	13.5221	56.5697
62	62	C2 PRE4	13.4127
73	78	C3 HIP1	30.5125	30.5537	0.169043	33.1974		0.00509206
74	78	C3 HIP1	30.5949
73	78	C3 HIP1	16.5499	16.5086	33.1974
74	78	C3 HIP1	16.4673
85	81	C3 HIP2	29.2419	28.98	2.2628	48.5552		0.0466026
86	81	C3 HIP2	28.7181
85	81	C3 HIP2	14.0384	13.7756	48.5552
86	81	C3 HIP2	13.5128
91	84	C3 HIP3	28.406	28.1892	3.764	56.6209		0.0664773
92	84	C3 HIP3	27.9724
91	84	C3 HIP3	13.5684	13.5206	56.6209
92	84	C3 HIP3	13.4729
95	76	C3 HYP1	30.4827	30.3608	0.189573	26.5512		0.0071399
96	76	C3 HYP1	30.2389
95	76	C3 HYP1	16.7559	16.8609	26.5512
96	76	C3 HYP1	16.9659
85	79	C3 HYP2	31.0999	30.7682	0.148815	14.8651		0.010011
86	79	C3 HYP2	30.4365
85	79	C3 HYP2	17.4465	17.7756	14.8651
86	79	C3 HYP2	18.1048
87	82	C3 HYP3	28.8036	21.1996	338.073	56.5288		5.98055
87	82	C3 HYP3	13.5957	20.9596	0.639129
88	82	C3 HYP3	28.3236
88	82	C3 HYP3	13.451
93	85	C3 HYP4	28.8132	28.7112	2.69009	58.1461		0.0462643
94	85	C3 HYP4	28.6092
93	85	C3 HYP4	13.561	13.4765	58.1461
94	85	C3 HYP4	13.3921
89	83	C3 PPRE3	27.6653	20.6112	493.685	55.6816		8.86621
89	83	C3 PPRE3	13.5572	21.5935	0.436173
61	77	C3 PRE1	29.6298	29.6197	0.294444	44.1141		0.0066746
62	77	C3 PRE1	29.6097
61	77	C3 PRE1	16.1401	16.0602	44.1141
62	77	C3 PRE1	15.9804
83	80	C3 PRE2	28.1017	27.7818	4.89221	56.0639		0.0872614
84	80	C3 PRE2	27.4619
83	80	C3 PRE2	13.6562	13.5371	56.0639
84	80	C3 PRE2	13.4179
90	83	C3 PRE3	27.3504
90	83	C3 PRE3	13.5396
95	86	C3 PRE4	28.6119	28.4912	3.0992	51.0062		0.0607613
96	86	C3 PRE4	28.3705
95	86	C3 PRE4	13.7208	13.6939	51.0062
96	86	C3 PRE4	13.667
3	13	OB C1 HYP3	28.1075	20.7339	456.219	63.3251		7.20439
3	13	OB C1 HYP3	13.3603	21.9169	0.358932
21	9	OBC1 HIP1	30.4734	29.8632	0.254796	89.3659		0.00285116
22	9	OBC1 HIP1	29.2529
21	9	OBC1 HIP1	15.0797	14.947	89.3659
22	9	OBC1 HIP1	14.8142
29	12	OBC1 HIP2	29.2188	29.1255	0.394962	91.621		0.00431082
30	12	OBC1 HIP2	29.0321
29	12	OBC1 HIP2	14.9495	14.9077	91.621
30	12	OBC1 HIP2	14.8658
7	15	OBC1 HIP3	28.0308	28.0681	4.06905	59.5544		0.068325
8	15	OBC1 HIP3	28.1054
7	15	OBC1 HIP3	13.5063	13.4368	59.5544
8	15	OBC1 HIP3	13.3674
15	18	OBC1 HIP4	28.1658	28.0422	4.13744	58.0971		0.0712159
16	18	OBC1 HIP4	27.9186
15	18	OBC1 HIP4	13.5422	13.4779	58.0971
16	18	OBC1 HIP4	13.4137
17	7	OBC1 HYP1	30.2475	29.8218	0.261126	73.3711		0.00355898
18	7	OBC1 HYP1	29.3962
17	7	OBC1 HYP1	15.4705	15.258	73.3711
18	7	OBC1 HYP1	15.0454
23	10	OBC1 HYP2	28.9371	28.8422	0.467369	83.3316		0.00560855
24	10	OBC1 HYP2	28.7472
23	10	OBC1 HYP2	14.8566	15.0572	83.3316
24	10	OBC1 HYP2	15.2578
4	13	OBC1 HYP3	27.5036
4	13	OBC1 HYP3	13.3097
9	16	OBC1 HYP4	30.148	30.0367	1.14642	7.45752		0.153727
10	16	OBC1 HYP4	29.9253
9	16	OBC1 HYP4	16.8364	16.8837	7.45752
10	16	OBC1 HYP4	16.931
19	8	OBC1 PRE1	29.0692	28.5339	0.561294	97.1743		0.00577616
20	8	OBC1 PRE1	27.9987
19	8	OBC1 PRE1	14.8939	14.8148	97.1743
20	8	OBC1 PRE1	14.7358
27	11	OBC1 PRE2	29.1118	29.1303	0.393837	94.1357		0.00418372
28	11	OBC1 PRE2	29.1487
27	11	OBC1 PRE2	14.8834	14.865	94.1357
28	11	OBC1 PRE2	14.8465
5	14	OBC1 PRE3	27.0721	27.2068	7.08249	59.4253		0.119183
6	14	OBC1 PRE3	27.3416
5	14	OBC1 PRE3	13.4204	13.4405	59.4253
6	14	OBC1 PRE3	13.4605
11	17	OBC1 PRE4	27.4682	27.6167	5.44041	63.3748		0.0858451
12	17	OBC1 PRE4	27.7653
11	17	OBC1 PRE4	13.2579	13.3337	63.3748
12	17	OBC1 PRE4	13.4095
51	33	OBC2 HIP5	29.5719	29.0838	0.404858	89.0294		0.00454747
52	33	OBC2 HIP5	28.5957
51	33	OBC2 HIP5	14.8914	14.9529	89.0294
52	33	OBC2 HIP5	15.0144
57	36	OBC2 HIP6	28.9983	28.9638	0.434792	91.4468		0.00475459
58	36	OBC2 HIP6	28.9292
57	36	OBC2 HIP6	14.8688	14.9107	91.4468
58	36	OBC2 HIP6	14.9525
35	39	OBC2 HIP7	27.1797	27.1787	7.21195	72.2548		0.0998128
36	39	OBC2 HIP7	27.1777
35	39	OBC2 HIP7	13.0989	13.1162	72.2548
36	39	OBC2 HIP7	13.1334
45	31	OBC2 HYP5	29.3588	29.3013	0.355777	96.3154		0.00369387
46	31	OBC2 HYP5	29.2438
45	31	OBC2 HYP5	14.8184	14.8288	96.3154
46	31	OBC2 HYP5	14.8393
53	34	OBC2 HYP6				0.070555		0
54	34	OBC2 HYP6
53	34	OBC2 HYP6	27.4302	26.2132	0.070555
54	34	OBC2 HYP6	24.9962
31	37	OBC2 HYP7	27.6789	27.7597	4.96212	66.4516		0.0746728
32	37	OBC2 HYP7	27.8406
31	37	OBC2 HYP7	13.2597	13.2551	66.4516
32	37	OBC2 HYP7	13.2504
47	32	OBC2 ORE5	29.3299	22.1654	24.6941	83.9655		0.294099
47	32	OBC2 ORE5	15.0008	21.9729	1.03819
48	32	OBC2 PRE5	28.945
48	32	OBC2 PRE5	15.0897
55	35	OBC2 PRE6	29.0314	28.7672	0.488668	87.0725		0.0056122
56	35	OBC2 PRE6	28.5029
55	35	OBC2 PRE6	14.9286	14.9879	87.0725
56	35	OBC2 PRE6	15.0473
33	38	OBC2 PRE7	27.8273	27.8937	4.55247	65.4104		0.0695985
34	38	OBC2 PRE7	27.96
33	38	OBC2 PRE7	13.3021	13.2812	65.4104
34	38	OBC2 PRE7	13.2604
73	B99	OBC3 HIP8	29.0225	28.894	2.12783	55.2705		0.0384985
74	B99	OBC3 HIP8	28.7655
79	B102	OBC3 HIP9	29.0426	28.9759	2.0196	61.0683		0.0330713
80	B102	OBC3 HIP9	28.9091
69	B97	OBC3 HYP8	28.3811	28.5124	2.71412	67.8905		0.0399779
70	B97	OBC3 HYP8	28.6437
75	B100	OBC3 HYP9	28.7599	28.8327	2.21259	65.0358		0.0340211
76	B100	OBC3 HYP9	28.9056
71	B98	OBC3 PRE8	28.4373	28.351	3.00838	67.3147		0.0446913
72	B98	OBC3 PRE8	28.2647
77	B101	OBC3 PRE9	28.1467	28.0697	3.59953	65.6386		0.0548387
78	B101	OBC3 PRE9	27.9927
7	3	OBSD1 HIP1	29.1863	28.7067	0.506524	94.1088		0.00538232
8	3	OBSD1 HIP1	28.2272
7	3	OBSD1 HIP1	14.8426	14.8654	94.1088
8	3	OBSD1 HIP1	14.8882
15	6	OBSD1 HIP2	29.3182	28.6632	0.519786	92.7786		0.00560244
16	6	OBSD1 HIP2	28.0083
15	6	OBSD1 HIP2	14.9596	14.8879	92.7786
16	6	OBSD1 HIP2	14.8161
3	1	OBSD1 HYP1	28.9436	28.9251	0.444892	84.7948		0.00524669
4	1	OBSD1 HYP1	28.9066
3	1	OBSD1 HYP1	15.0606	15.0297	84.7948
4	1	OBSD1 HYP1	14.9989
9	4	OBSD1 HYP2	28.7282	21.7632	31.3585	92.5171		0.338948
9	4	OBSD1 HYP2	14.7983	21.6149	1.30281
10	4	OBSD1 HYP2	28.4314
10	4	OBSD1 HYP2	14.9863
5	2	OBSD1 PRE1	29.3802	28.857	0.463263	87.0145		0.00532398
6	2	OBSD1 PRE1	28.3338
5	2	OBSD1 PRE1	14.9299	14.989	87.0145
6	2	OBSD1 PRE1	15.0481
11	5	OBSD1 PRE2	29.6603	29.3219	0.351448	81.8599		0.00429329
12	5	OBSD1 PRE2	28.9835
11	5	OBSD1 PRE2	14.961	15.0853	81.8599
12	5	OBSD1 PRE2	15.2096
21	21	OBSD2 HIP3	28.266	28.4331	3.21717	68.5943		0.0469013
22	21	OBSD2 HIP3	28.6003
21	21	OBSD2 HIP3	13.2239	13.2024	68.5943
22	21	OBSD2 HIP3	13.1809
29	24	OBSD2 HIP4	28.077	28.0906	4.01056	63.5105		0.063148
30	24	OBSD2 HIP4	28.1042
29	24	OBSD2 HIP4	13.3468	13.3301	63.5105
30	24	OBSD2 HIP4	13.3135
35	27	OBSD2 HIP5	30.0014	29.7506	0.272418	92.435		0.00294713
36	27	OBSD2 HIP5	29.4998
35	27	OBSD2 HIP5	14.8526	14.8937	92.435
36	27	OBSD2 HIP5	14.9348
43	30	OBSD2 HIP6	29.8271	29.2983	0.356411	92.0023		0.00387394
44	30	OBSD2 HIP6	28.7695
43	30	OBSD2 HIP6	15.0129	14.9011	92.0023
44	30	OBSD2 HIP6	14.7893
17	19	OBSD2 HYP3	28.2209	28.2098	3.71432	65.5367		0.0566754
18	19	OBSD2 HYP3	28.1988
17	19	OBSD2 HYP3	13.248	13.2781	65.5367
18	19	OBSD2 HYP3	13.3081
23	22	OBSD2 HYP4	28.5314	28.4552	3.17174	69.7093		0.0454995
24	22	OBSD2 HYP4	28.3791
23	22	OBSD2 HYP4	13.1251	13.1757	69.7093
24	22	OBSD2 HYP4	13.2262
31	25	OBSD2 HYP5	29.6129	29.6266	0.293248	96.1385		0.00305026
32	25	OBSD2 HYP5	29.6403
31	25	OBSD2 HYP5	14.8375	14.8317	96.1385
32	25	OBSD2 HYP5	14.826
39	28	OBSD2 HYP6	29.806	29.6638	0.286837	90.653		0.00316412
40	28	OBSD2 HYP6	29.5216
39	28	OBSD2 HYP6	14.9895	14.9244	90.653
40	28	OBSD2 HYP6	14.8593
19	20	OBSD2 PRE3	28.0593	28.1634	3.82701	66.6843		0.05739
20	20	OBSD2 PRE3	28.2675
19	20	OBSD2 PRE3	13.259	13.2492	66.6843
20	20	OBSD2 PRE3	13.2395
27	23	OBSD2 PRE4	26.6003	26.4757	11.3372	73.9936		0.153219
28	23	OBSD2 PRE4	26.3512
27	23	OBSD2 PRE4	13.0743	13.0767	73.9936
28	23	OBSD2 PRE4	13.0791
33	26	OBSD2 PRE5	29.2982	29.0836	0.404894	93.3924		0.00433541
34	26	OBSD2 PRE5	28.8691
33	26	OBSD2 PRE5	14.8105	14.8774	93.3924
34	26	OBSD2 PRE5	14.9444
41	29	OBSD2 PRE6	29.1228	28.8941	0.453163	95.5156		0.00474439
42	29	OBSD2 PRE6	28.6654
41	29	OBSD2 PRE6	14.8282	14.842	95.5156
42	29	OBSD2 PRE6	14.8558
55	B90	OBSD3 HIP7	28.9508	28.7049	2.40064	66.1777		0.0362756
56	B90	OBSD3 HIP7	28.4589
61	B93	OBSD3 HIP8	28.8536	28.5977	2.57042	66.7643		0.0384999
62	B93	OBSD3 HIP8	28.3418
67	B96	OBSD3 HIP9	28.6869	29.2643	1.6803	32.4142		0.0518384
68	B96	OBSD3 HIP9	29.8416
51	B88	OBSD3 HYP7	28.11	28.0109	3.73708	75.9359		0.0492136
52	B88	OBSD3 HYP7	27.9118
57	B91	OBSD3 HYP8	29.0517	28.909	2.10757	71.5296		0.0294643
58	B91	OBSD3 HYP8	28.7663
63	B94	OBSD3 HYP9	29.2975	28.8229	2.22653	66.455		0.0335044
64	B94	OBSD3 HYP9	28.3483
53	B89	OBSD3 PRE7	28.0907	27.7745	4.34505	71.8713		0.060456
54	B89	OBSD3 PRE7	27.4584
59	B92	OBSD3 PRE8	28.6983	28.4457	2.83216	66.9082		0.0423291
60	B92	OBSD3 PRE8	28.193
65	B95	OBSD3 PRE9	28.8872	28.7422	2.34405	71.1391		0.0329503
66	B95	OBSD3 PRE9	28.5973
43	42	SD1 HIP1	28.6914	28.585	2.91767	60.9489		0.0478707
44	42	SD1 HIP1	28.4786
43	42	SD1 HIP1	13.4948	13.3985	60.9489
44	42	SD1 HIP1	13.3021
51	45	SD1 HIP2	27.9099	28.0101	4.22366	68.1985		0.0619318
52	45	SD1 HIP2	28.1104
51	45	SD1 HIP2	13.3212	13.212	68.1985
52	45	SD1 HIP2	13.1028
57	48	SD1 HIP3	28.3752	28.1395	3.88645	65.2332		0.0595778
58	48	SD1 HIP3	27.9037
57	48	SD1 HIP3	13.3283	13.2858	65.2332
58	48	SD1 HIP3	13.2432
65	51	SD1 HIP4	30.088	29.5562	0.305765	44.3806		0.00688961
66	51	SD1 HIP4	29.0245
65	51	SD1 HIP4	15.8666	16.0508	44.3806
66	51	SD1 HIP4	16.2349
39	40	SD1 HYP1	28.0159	28.1164	3.94453	61.1237		0.0645336
40	40	SD1 HYP1	28.2169
39	40	SD1 HYP1	13.4226	13.3937	61.1237
40	40	SD1 HYP1	13.3648
45	43	SD1 HYP2	29.021	28.4687	3.1444	63.2545		0.0497103
46	43	SD1 HYP2	27.9164
45	43	SD1 HYP2	13.5153	13.3369	63.2545
46	43	SD1 HYP2	13.1584
53	46	SD1 HYP3	29.1183	28.7088	2.69425	64.2072		0.0419618
54	46	SD1 HYP3	28.2993
53	46	SD1 HYP3	13.4297	13.312	64.2072
54	46	SD1 HYP3	13.1944
59	49	SD1 HYP4	29.86	29.775	0.268505	44.3342		0.00605639
60	49	SD1 HYP4	29.6899
59	49	SD1 HYP4	15.9779	16.0524	44.3342
60	49	SD1 HYP4	16.1269
41	41	SD1 PRE1	28.2981	28.1627	3.82874	62.4758		0.0612835
42	41	SD1 PRE1	28.0273
41	41	SD1 PRE1	13.3467	13.3574	62.4758
42	41	SD1 PRE1	13.3681
47	44	SD1 PRE2	28.7276	21.1045	359.42	60.6594		5.92522
47	44	SD1 PRE2	13.4814	21.1005	0.587106
48	44	SD1 PRE2	28.7196
48	44	SD1 PRE2	13.3313
55	47	SD1 PRE3	28.8533	28.6125	2.86658	61.6528		0.0464956
56	47	SD1 PRE3	28.3716
55	47	SD1 PRE3	13.5024	13.3794	61.6528
56	47	SD1 PRE3	13.2564
63	50	SD1 PRE4	30.1453	29.7279	0.276126	51.54		0.0053575
64	50	SD1 PRE4	29.3104
63	50	SD1 PRE4	15.7975	15.8149	51.54
64	50	SD1 PRE4	15.8323
69	66	SD3 HIP1	29.0618	28.8986	2.38456	55.6581		0.042843
70	66	SD3 HIP1	28.7353
69	66	SD3 HIP1	13.5973	13.5491	55.6581
70	66	SD3 HIP1	13.5009
75	69	SD3 HIP2	29.1059	29.084	2.11625	55.9002		0.0378576
76	69	SD3 HIP2	29.0622
75	69	SD3 HIP2	13.527	13.5419	55.9002
76	69	SD3 HIP2	13.5568
81	72	SD3 HIP3	28.7112	28.5682	2.94929	58.6637		0.0502745
82	72	SD3 HIP3	28.4253
81	72	SD3 HIP3	13.5791	13.4619	58.6637
82	72	SD3 HIP3	13.3446
93	75	SD3 HIP4	30.9494	30.7422	0.151136	46.8963		0.00322278
94	75	SD3 HIP4	30.5349
93	75	SD3 HIP4	15.9256	15.9638	46.8963
94	75	SD3 HIP4	16.002
65	64	SD3 HYP1	29.3714	28.8285	2.49459	58.4431		0.0426841
66	64	SD3 HYP1	28.2855
65	64	SD3 HYP1	13.6591	13.4681	58.4431
66	64	SD3 HYP1	13.2771
71	67	SD3 HYP2	29.2767	21.4284	291.798	55.9457		5.21573
71	67	SD3 HYP2	13.5801	21.3315	0.510809
72	67	SD3 HYP2	29.0828
72	67	SD3 HYP2	13.501
77	70	SD3 HYP3	28.8907	28.8455	2.46729	55.297		0.0446189
78	70	SD3 HYP3	28.8004
77	70	SD3 HYP3	13.5288	13.5599	55.297
78	70	SD3 HYP3	13.591
89	73	SD3 HYP4	30.0805	29.9304	0.244823	37.4825		0.00653166
90	73	SD3 HYP4	29.7802
89	73	SD3 HYP4	16.2335	16.3171	37.4825
90	73	SD3 HYP4	16.4008
67	65	SD3 PRE1	28.7622	29.3237	1.81387	32.6635		0.0555321
68	65	SD3 PRE1	29.8851
67	65	SD3 PRE1	13.5829	14.4333	32.6635
68	65	SD3 PRE1	15.2837
73	68	SD3 PRE2	28.3278	28.3677	3.35556	54.3437		0.0617469
74	68	SD3 PRE2	28.4076
73	68	SD3 PRE2	13.673	13.5888	54.3437
74	68	SD3 PRE2	13.5045
79	71	SD3 PRE3	28.1157	28.2313	3.6634	57.7723		0.063411
80	71	SD3 PRE3	28.3469
79	71	SD3 PRE3	13.5842	13.4872	57.7723
80	71	SD3 PRE3	13.3903
91	74	SD3 PRE4	30.1246	30.043	0.228979	40.8468		0.00560581
92	74	SD3 PRE4	29.9613
91	74	SD3 PRE4	16.169	16.1816	40.8468
92	74	SD3 PRE4	16.1942
Well	SampleName		Ct	Average CT	x for TGFb	x for 18s		relative expression
1	S1		25.5275	25.0895	4.34533	4.05494		1.07161
2	S1		24.6515
13	S2		28.9815	28.3505	0.625916	0.799821		0.782571
14	S2		27.7196
25	S3		33.1975	32.654	0.0485311	0.0467576		1.03793
26	S3		32.1105
37	S4		36.1396	36.5722	0.00473097	0.00323877		1.46073
38	S4		37.0047
49	S5					0.000637378
50	S5
Plate Name: Jennie OB Brain TGFB1 Plate1 11.20.14
Detector	Reporter		Start		Threshold
18S Mouse	VIC		3		0.2
Well	SampleName		Ct	Average CT	x for 18s
1	S1		20.2158	19.8243	4.05494
2	S1		19.4328
13	S2		23.0016	22.3843	0.799821
14	S2		21.7669
25	S3		27.4312	26.862	0.0467576
26	S3		26.2928
37	S4		31.327	31.0723	0.00323877
38	S4		30.8175
49	S5		34.687	33.6358	0.000637378
50	S5		32.5846
Plate Name: Jennie OB Brain TGF-B1 Plate2 12.2.14
Detector	Reporter		Start		Threshold
Tgfb1- Mouse	FAM		3		0.2
Well	SampleName		Ct	Average CT	x for TGFb	x for 18s		relative expression
1	S1		27.856	27.6594	5.2933	5.46142		0.969216
2	S1		27.4627
13	S2		32.4514	31.4313	0.467287	0.506516		0.922552
14	S2		30.4112
25	S3		35.382	34.9596	0.0482557	0.0373789		1.29099
26	S3		34.5371
37	S4		38.0911	38.4084	0.00524448	0.00603623		0.868834
38	S4		38.7257
49	S5					0.00188174		0
50	S5
Plate Name: Jennie OB Brain TGF-B1 Plate2 12.2.14
Detector	Reporter		Start		Threshold
18S Mouse	VIC		3		0.2
Well	SampleName		Ct	average CT	x for 18s
1	S1		17.846	17.4005	5.46142
2	S1		16.955
13	S2		22.2032	21.3454	0.506516
14	S2		20.4877
25	S3		26.2047	25.6696	0.0373789
26	S3		25.1344
37	S4		29.043	28.6944	0.00603623
38	S4		28.3459
49	S5		29.356	30.6282	0.00188174
50	S5		31.9003
Plate Name: Jennie OB TGFB1 Brain and Periphery Plate3 12.4.14
Detector	Reporter		Start		Threshold
Tgfb1- Mouse	FAM		3		0.2
Well	SampleName		Ct	average CT	x for TGFb	x for 18s		relative expression
1	S1		27.2688	27.5319	5.07227	4.59854		1.10302
2	S1		27.795
13	S2		31.1571	31.0463	0.53927	0.664512		0.811528
14	S2		30.9355
25	S3		35.1375	35.0799	0.0411724	0.0378832		1.08682
26	S3		35.0223
37	S4		37.81	38.2194	0.00555983	0.00519294		1.07065
38	S4		38.6287
49	S5			38.7075	0.00407246	0.00051912		7.84494
50	S5		38.7075
